# Supplementary material for: Construction of a prognostic 6-gene signature for breast cancer based on multi-omics and single-cell data
Source: Front Oncol. 2023 Nov 21;13:1186858. doi: 10.3389/fonc.2023.1186858 (PMC10698552; doi:10.3389/fonc.2023.1186858)
Supplement: Supplementary file 1 [file Table_1.csv]

	Camptothecin_1003	Vinblastine_1004	Cisplatin_1005	Cytarabine_1006	Docetaxel_1007	Gefitinib_1010	Navitoclax_1011	Vorinostat_1012	Nilotinib_1013	Olaparib_1017	Axitinib_1021	AZD7762_1022	SB216763_1025	KU-55933_1030	Afatinib_1032	Staurosporine_1034	PLX-4720_1036	NU7441_1038	Doramapimod_1042	Wee1 Inhibitor_1046	Nutlin-3a (-)_1047	Mirin_1048	PD173074_1049	ZM447439_1050	Alisertib_1051	RO-3306_1052	MK-2206_1053	Palbociclib_1054	Dactolisib_1057	Pictilisib_1058	AZD8055_1059	PD0325901_1060	Obatoclax Mesylate_1068	5-Fluorouracil_1073	Dasatinib_1079	Paclitaxel_1080	Crizotinib_1083	Rapamycin_1084	Sorafenib_1085	BI-2536_1086	Irinotecan_1088	Oxaliplatin_1089	BMS-536924_1091	GSK1904529A_1093	Tozasertib_1096	PF-4708671_1129	PRIMA-1MET_1131	Erlotinib_1168	Niraparib_1177
TCGA-A1-A0SK-01A	0.03157459	0.017706856	10.09044181	1.773278423	0.011563763	49.80846061	0.455033145	2.549569432	28.9561457	36.50976952	13.89649639	1.291131303	257.7455353	102.4906915	9.357263466	0.069568458	110.8158051	12.44101163	63.18949397	3.035645251	221.6417713	169.4629659	46.16208636	12.93337886	1.76858473	17.42611849	25.6665736	54.17178404	0.436286213	9.183330064	0.853480531	4.593813426	4.205987138	289.7054038	39.47125558	0.045270199	26.87509808	0.366433183	7.769961325	0.113117564	3.074778298	17.60536266	7.851054719	44.13101253	5.031579933	55.22374343	226.9178831	19.59026325	43.40381795
TCGA-A1-A0SP-01A	0.040409677	0.009036477	12.17032939	2.457366152	0.006609012	18.89302778	2.153386659	3.18129773	30.89917439	42.71826628	14.50669056	0.865629395	170.1166976	65.03494043	3.699622536	0.039875558	54.3692887	13.02903225	91.06604618	3.396392768	199.9360725	81.78771942	44.73497578	15.18378971	1.492078415	19.13014242	20.92173345	31.08480868	0.166070169	4.709924617	0.730728233	0.991673386	2.486491333	98.08670026	5.984980424	0.040935367	19.28787752	0.147607559	9.788953415	0.668116657	5.978798617	25.5130083	5.979383813	46.90933543	7.966743758	33.79605685	166.4483113	8.885814327	78.84229152
TCGA-A2-A04U-01A	0.069537225	0.017771705	17.72968067	2.877979101	0.005827875	30.9159501	6.193942866	2.814501057	29.76725266	94.03935109	30.09269961	0.762705232	328.3158027	130.5031639	11.40608656	0.057314988	70.88761719	17.70350552	127.0250665	5.135642833	141.1610352	123.7598208	89.96105461	26.27679937	7.303235922	23.69347209	37.58111536	37.38232301	0.166013289	7.813271588	1.056992561	1.133102863	4.213334882	176.9272103	11.06544059	0.02373176	38.4121924	0.20600647	11.61813101	0.554505921	7.1800913	45.20661749	8.723955099	84.20173838	23.2133216	82.78266726	126.9731283	12.47991722	112.2620394
TCGA-A2-A0CM-01A	0.048657665	0.011176114	15.13365194	4.021188752	0.005244194	21.72876285	5.529155788	2.816448361	29.59723509	67.49048483	32.18785922	0.373006158	173.8862384	75.77076141	7.780228489	0.021647296	93.14580617	14.05316761	102.4991973	3.635507167	87.78651598	93.98877465	48.21540388	22.2758081	3.878595617	23.05028729	17.84424934	32.34655014	0.149189513	3.427607904	0.83445073	1.016047137	2.550991538	45.5844712	3.276455821	0.030448908	17.91418285	0.108361174	13.63881899	1.169231585	8.850561374	36.07911061	4.982279729	65.2018643	27.50682089	71.92023927	66.34931033	12.03309101	67.31263241
TCGA-A2-A0D0-01A	0.075618936	0.035245873	22.22257068	13.04314382	0.008778407	33.06624784	8.567616863	6.429276502	99.39494627	132.8915262	41.37571558	0.490101821	359.4995604	150.5684307	10.62413565	0.073100363	103.8395933	21.52364272	169.8605362	6.007891157	435.0369815	168.6404151	132.9421367	31.91899091	18.97750695	26.4669149	45.95632466	79.46027547	0.344334211	5.555711879	1.119867643	1.745818127	4.685308092	111.3553939	5.82389711	0.041206609	42.54551053	0.234920103	27.44622961	1.729369794	15.02061711	43.22416882	7.864856904	113.471214	40.04064464	80.71542888	161.2064838	14.1511748	170.8679489
TCGA-A2-A0D2-01A	0.07605917	0.011844637	15.76529158	5.368789521	0.005812818	24.6681566	1.846729801	5.642188318	26.94557807	55.85096897	22.88187575	0.854412382	233.9673568	72.64702894	6.451672448	0.032888254	59.99358259	14.00524384	108.8646759	5.092715257	138.8998734	119.3650278	46.31077961	18.61096617	6.89481613	22.51952194	25.6663457	47.53945277	0.169438477	4.749772831	0.828420785	1.842578666	3.653047566	205.5089478	4.26992536	0.02925696	26.73910961	0.102023577	10.5269547	1.487865334	11.86130365	46.57589235	7.322196787	53.58351346	19.83902004	53.71909044	76.22130943	12.38770836	71.82611823
TCGA-A2-A0SX-01A	0.045163456	0.016136183	14.88926768	2.594891955	0.010911122	25.69654232	2.977549725	3.143764015	31.07871316	45.26028082	13.59237208	0.822580009	115.941185	58.16511648	4.85562964	0.024089482	83.32178087	11.82339076	70.18645833	4.519147352	85.79441191	84.35586515	32.42782388	13.35708572	2.978188057	20.01266935	10.901119	28.7655391	0.148506705	2.864843641	0.681308373	1.402765045	3.660944657	73.16104755	2.959451621	0.03763018	16.81736092	0.087021851	12.14424296	1.221047596	6.513013767	32.22607068	7.730320627	60.64288242	10.68193466	37.07620878	51.15169344	13.94734053	38.54742492
TCGA-A2-A0T0-01A	0.082364236	0.017779157	20.65238839	5.359956916	0.007343639	20.12293171	7.797996042	2.81672166	30.0705849	85.8706646	21.88485106	1.041138109	200.5274192	81.50762752	3.855947359	0.033040142	88.30657249	14.92942112	88.99081577	6.923713482	50.18040095	105.5891822	58.89821863	21.44852635	5.275022925	22.44949912	13.92683794	24.81102614	0.162397267	2.704816194	0.76933272	1.264556003	3.949866277	46.77871165	3.533851615	0.032638373	15.48739714	0.053614583	10.95676932	1.167540946	14.4943349	31.43812248	9.42792265	78.05308332	17.9218589	46.40817093	49.86380207	11.80820135	48.05393315
TCGA-A2-A0T2-01A	0.204567271	0.045750378	68.68570884	18.23232786	0.010034339	22.2048	12.75180415	4.063209056	49.79173435	158.556178	35.35566612	2.263801758	234.0380495	87.78014684	6.410231154	0.07497394	123.0184145	15.92756672	89.94295873	17.26858073	150.7720484	112.3130548	92.89453299	21.76672935	18.42728926	25.15474428	14.74224989	82.73580031	0.212394466	3.374692298	0.806680402	2.394217169	5.845694351	115.7623192	6.207651947	0.055081118	42.4685345	0.107347145	20.45724859	2.125256953	28.44876054	96.13957701	10.94620031	102.4756284	38.94377846	63.0844351	90.11490484	11.36932434	155.9663221
TCGA-A2-A0YE-01A	0.413029734	0.077221142	151.9576997	44.63597479	0.028994236	30.74692482	22.70785036	8.570805131	122.0144601	195.1275143	30.4230858	3.652352566	282.9880894	115.5024681	7.334756058	0.094422039	166.8801515	16.02421465	102.9494609	36.24261435	363.6594377	137.059291	82.97881688	19.0851894	16.54475594	23.42253936	45.25470209	107.8931241	0.510435377	5.798068496	0.997178818	7.788369515	7.247623409	481.5031083	3.885227277	0.189562946	43.30247577	0.236071241	38.84531834	1.196098757	60.75157726	149.4243378	18.71972103	138.9812487	15.76673945	64.80129773	264.8649068	22.13073603	219.533574
TCGA-A2-A1G6-01A	0.130690656	0.042234557	70.3426398	9.747529745	0.028102536	33.00303228	9.764836268	5.998974707	39.57366587	89.32836735	22.16917022	6.140530681	122.8792766	74.96785112	6.001594153	0.086814364	79.60506257	11.43424874	54.68767574	18.2263698	58.64209192	129.268202	60.01141348	25.13241658	7.537908639	19.80781789	25.40689118	53.66979417	0.224108157	5.53220838	0.744086522	2.020267311	4.797432016	326.7686128	7.944727604	0.229619307	32.2371546	0.18297117	12.20039236	1.356746406	15.3424023	46.86452326	10.06348453	65.74161495	20.47505158	58.44447085	82.29295906	16.76099796	57.27088508
TCGA-A2-A3XT-01A	0.082050815	0.010356258	19.68235461	3.195617291	0.007219286	22.38592125	6.696818307	2.615534078	20.96240139	89.20144214	10.90680385	0.697997186	150.6495095	69.32384414	5.578403801	0.067719771	74.75313202	13.53799924	90.73218859	5.389430424	81.48031282	127.5681922	44.65940841	10.77638787	12.6607862	19.60741836	23.70741867	18.93828106	0.229027982	4.779592556	0.678128133	1.368665091	4.247154139	29.79224265	7.254975131	0.033317842	14.65631574	0.081953777	8.899660966	1.631877846	14.12883732	31.87240407	7.783889316	58.84473148	14.57806943	28.60878533	79.69687499	17.56494451	66.61218466
TCGA-A2-A3XX-01A	0.177627648	0.040519965	39.54906994	6.479077073	0.014083719	22.12582539	4.825041995	2.703659434	24.20810557	77.05114581	21.07703487	1.185304232	206.5834492	98.83098762	5.675367375	0.074239066	112.1556693	16.06508548	77.47123975	9.333089057	99.63485718	99.25422609	55.72265054	18.06608331	17.39407812	23.81772358	10.57892741	33.52105992	0.162179104	2.542776495	0.755445721	2.905411233	4.928059152	72.92896837	8.04262431	0.077701694	33.09022126	0.079107519	16.03080127	2.453226504	24.77759986	63.09356541	10.16391809	68.09256601	29.59886625	38.61319547	55.37803799	16.35310454	75.11825637
TCGA-A2-A3XY-01A	0.073775667	0.009672217	20.41430015	2.616681692	0.007257001	24.28550149	4.982530858	3.086346704	15.93120069	45.98312075	10.02309928	0.466183806	143.191816	56.17477123	4.95438012	0.018604071	41.94115503	10.92741043	75.9421187	4.198111715	32.74671423	49.32871873	18.12077463	10.91286826	3.218272184	20.05938358	6.423769462	11.75947948	0.107692606	1.404997764	0.637662172	1.124895045	2.772655979	26.47764864	1.694160558	0.033701337	13.38250712	0.040376392	8.84964643	2.079730225	10.05136084	26.50719794	4.818571556	46.33560701	9.620510163	23.46975302	61.12598346	20.53711637	39.53750755
TCGA-A7-A0DA-01A	0.414999877	0.045619894	64.51897377	12.00238069	0.019844531	30.46677737	12.75139188	4.369760037	45.09073801	95.85450871	21.91064161	1.737362564	196.0299546	82.95358203	6.994981388	0.037707863	90.10049708	13.28221475	79.55700789	13.57034736	94.16947856	139.829022	55.03068371	15.37298648	26.70547624	22.57128469	24.61914529	57.81981552	0.421052774	4.827383537	0.83567339	2.528892549	5.756741151	207.9050684	6.739053568	0.114930767	32.13751438	0.208948608	21.2704293	0.939877339	45.50573951	94.44308301	8.583517895	94.6888072	25.3088502	58.70245899	116.1214574	18.88669985	95.35843573
TCGA-A7-A26G-01A	0.193171008	0.015108603	33.56012508	6.036685597	0.015442199	23.98435548	5.353206978	4.019144565	29.43178827	82.96639079	10.50852933	1.713602826	97.05919906	35.44793797	4.371087765	0.029618706	54.9651996	8.231039012	48.83155402	11.26042757	80.25146371	115.6282302	31.45232437	9.318964567	5.572466393	16.29600933	15.22716519	33.08376051	0.168784458	3.42969883	0.629189007	1.538507608	4.14096198	307.2447762	1.912968914	0.079156893	18.62219046	0.099159113	14.32432229	0.688745729	22.82194664	74.23725207	4.854696105	90.59588642	5.943264672	37.76247424	89.58722973	14.29749477	56.47349371
TCGA-A7-A4SE-01A	0.072851732	0.050996521	26.13955074	11.05236152	0.017103302	34.0968295	12.40714618	7.784677095	76.3956227	63.29341206	27.4148507	1.505454914	206.0106285	85.37145077	12.97240482	0.051125709	99.10838578	13.90176001	100.5599314	11.02934507	78.07393121	121.3356066	77.20500879	25.1006099	8.1012853	22.84989739	42.37927451	67.38770547	0.279209793	6.592015801	0.930308904	1.498761264	2.9479686	143.9300075	4.415393127	0.119766235	35.24322146	0.244534895	26.17190154	1.20492706	12.63161594	52.52780591	8.567893998	74.14957404	24.02443432	71.84600348	97.05992272	16.98594917	64.89254429
TCGA-A7-A6VV-01A	0.141916202	0.017408714	37.77231182	9.400778232	0.009147023	31.92781693	13.68183072	5.15262983	40.95923796	67.81672558	17.57802735	0.927011427	191.471828	60.52395619	6.476810439	0.020823244	84.2535003	12.17319587	97.18895415	11.05781945	81.53881282	86.53888711	58.14852839	13.06516745	5.967579903	21.71015989	12.95563271	50.93984436	0.233409647	3.000048188	0.781931134	2.236185209	4.965781174	117.7989026	2.360279187	0.064766319	23.07107069	0.141260651	20.50629783	1.47201969	17.59162646	50.5356328	6.566951286	78.76244269	15.4041302	36.77440219	128.7926712	17.22326116	88.17724595
TCGA-A7-A6VW-01A	0.064095941	0.020590499	15.99568514	7.447358757	0.004399342	16.53209046	11.51902429	5.81034404	56.93883034	70.6912705	25.86197457	1.098516106	274.6250036	86.69381073	3.810259102	0.039121948	99.80490371	19.07913498	191.4418483	7.910656172	160.7880719	66.69504615	116.4141168	23.12643839	2.551054808	24.42571349	23.1353967	36.27337378	0.133304767	2.584555468	0.882174008	1.57654102	3.324579105	58.09740707	2.979453029	0.026408275	25.82088951	0.068721367	11.53149421	2.76223093	9.279133035	26.62518457	8.761331942	67.16840841	25.92528564	30.83585345	173.4742701	8.77958146	92.6199271
TCGA-A7-A6VY-01A	0.093056202	0.02358545	23.00807079	7.978734745	0.00839911	18.37553835	9.05256087	5.000338257	48.73007314	86.27484224	16.45648365	0.82981103	187.4756586	63.06148706	6.458613363	0.049686544	115.0602974	14.67270112	108.0947623	10.96998392	132.6349024	99.97750197	61.89767187	14.74222829	6.497749201	22.06584888	20.57074553	39.67791187	0.234526361	3.36594729	0.741653644	1.829490193	4.340015081	62.64359734	3.706464546	0.05612532	22.18799322	0.087236808	17.47474636	2.729293961	15.10093767	43.98095427	7.964846233	87.9479619	15.73500114	27.13558573	141.1182174	12.0888745	93.25376465
TCGA-A8-A07C-01A	0.117315114	0.005844515	20.81901521	2.155468264	0.006934803	16.4329814	4.235772304	2.405095007	15.85568374	73.35588266	12.17693519	0.7315482	134.1698611	74.46700367	3.158520646	0.032880594	85.13191864	11.95112562	63.43957341	2.410252889	176.5085807	122.978977	27.8619113	10.26274292	1.833530942	18.59892286	10.63845713	37.14098968	0.170236304	3.024699689	0.742344948	1.499326117	3.536558133	171.0504565	6.076264711	0.019796113	10.79975094	0.085409226	8.162027045	0.281762572	13.16689311	57.56599998	5.461431503	51.99642348	5.800673819	50.59712975	115.3871878	11.95394259	57.95561731
TCGA-A8-A07O-01A	0.13226769	0.009293715	18.48963333	2.426186927	0.00443589	17.48712096	5.524306984	2.111892591	15.33097189	80.82679451	23.80516551	0.666653739	200.0909519	68.93114561	4.132461028	0.032362961	68.80505572	14.14132818	89.24024412	4.083866071	171.6891138	96.53423127	37.27268664	17.95488103	5.484080206	21.34498326	14.65007617	20.94082294	0.226138486	3.167609565	0.8821346	1.719693803	3.748632021	51.14353228	4.055286487	0.016905967	16.6829312	0.142328542	9.591242035	0.951692605	24.66890725	53.30272862	5.294060679	51.36277849	22.26149518	65.61531994	146.791593	10.5646706	96.76512001
TCGA-A8-A08R-01A	0.247041383	0.036400647	30.28383989	10.57525958	0.016318912	24.90098941	3.092312471	3.8409205	30.47429282	80.64874682	20.73489388	0.814850036	158.5534974	58.59190854	6.914238638	0.037065616	91.43643246	11.73411811	76.09669876	8.325681504	162.3742529	142.1857854	45.54939546	12.89935505	10.41598021	20.96599796	16.68635842	52.84270614	0.272477277	4.02414321	0.726144079	2.427057264	4.055548449	157.2095952	5.198940446	0.096582203	21.77666399	0.124602938	16.01455809	1.117907376	44.21242092	101.7326142	8.915305731	68.71384843	18.91341935	40.48375987	88.77383224	15.11487329	108.7446856
TCGA-A8-A09X-01A	0.053675296	0.016129073	21.72472321	3.238229746	0.007735796	25.3898446	10.02494156	2.883342764	21.1678157	65.61919604	19.16469831	1.547686419	146.0695268	51.31919874	3.501687508	0.042794435	83.52297229	11.17051193	61.38021474	5.811616556	32.86102742	122.5479956	62.0530801	23.43741454	5.378011631	20.45317501	9.110444034	15.73144013	0.060533817	2.595125032	0.649200704	1.300619847	3.788497898	72.1369728	6.685511464	0.043561691	19.99155954	0.044879767	7.308679288	1.986623241	10.48356135	20.56660333	8.647293659	55.36557985	23.38717799	34.28187905	60.121989	12.50579852	60.81605345
TCGA-AC-A2BK-01A	0.188009378	0.020973541	15.10377731	6.303605119	0.011640305	32.66437932	4.509953621	4.3249683	54.37869105	63.2699539	32.55341284	0.998718068	287.3198215	177.7549728	8.734274289	0.089815675	115.1581008	18.19810353	136.2702015	6.119012728	208.2828141	161.8905624	91.63879023	30.47977658	9.217728353	21.52132877	50.48251956	119.1686274	0.19661794	5.957141697	0.995053484	1.968462979	6.325320307	407.2600059	33.42407623	0.038099244	34.33167867	0.177877804	14.45060154	0.37925891	26.1753037	73.50363485	14.94752712	139.0973297	17.57046912	80.13541276	119.8459903	16.97195686	97.3734036
TCGA-AC-A2QH-01B	0.05054939	0.016106723	22.91601002	4.489252496	0.019164088	59.66754955	5.853307441	4.987338452	96.51376821	22.54889909	30.00366701	0.689730622	209.3924094	112.8641324	26.91361736	0.05277995	86.97731888	10.77546092	89.00685003	5.963284692	55.29829313	256.6017068	56.82371528	40.49458432	2.533686794	16.69512787	114.1281458	68.49010686	0.371849774	20.48633214	1.130805135	1.505788407	2.1235337	1082.920433	32.83678238	0.340552686	23.28735178	0.830761148	20.38666224	0.023564729	6.199354008	32.02521901	5.751849221	148.2299682	12.43727298	217.1384825	85.85264688	17.62355119	37.39287112
TCGA-AC-A2QJ-01A	0.040378338	0.026149959	14.57675297	4.660281239	0.007055777	42.70145376	18.7091071	5.846129191	53.91324019	63.9113948	24.47116748	0.484191626	232.4035756	57.27786944	13.19803771	0.021235001	45.19310867	13.18185514	174.1582022	14.50242848	55.0070242	86.29585531	129.1551685	38.86193252	2.486674516	23.14964967	30.30273641	12.17865406	0.089700145	3.809708046	0.630344503	0.366094574	2.187911796	24.78175049	0.897424024	0.131452	39.00572818	0.092614293	15.43790996	3.833629436	6.602730125	24.00988183	4.162470829	91.39504378	33.60605354	35.13688469	68.46301773	15.68852761	70.37396871
TCGA-AC-A6IW-01A	0.025392286	0.006213643	5.079752058	1.211086231	0.004269552	14.54735782	2.556901999	2.253100606	13.11657511	46.66591474	16.6563906	0.323181747	153.9444056	87.37739805	4.786476627	0.034437783	63.05032663	16.91965299	97.78929155	2.237456344	47.8223995	53.53646984	31.55938513	21.61999944	3.151451284	23.42772689	10.12434952	12.09957477	0.091656218	2.217396009	0.705632635	0.664606182	1.906964877	17.63132014	5.419555405	0.014108303	12.74409761	0.042621691	3.673460217	2.627731334	4.454054578	13.91086953	4.587135042	46.71499618	22.10727129	33.30743198	47.47087127	9.975202731	43.49026556
TCGA-AC-A7VC-01A	0.025196315	0.008974021	7.705737554	2.707564557	0.005400163	56.73680015	23.71095574	4.857614982	37.41650593	33.55936396	18.83979663	0.548586402	216.5477733	59.74327338	15.29736587	0.017997575	36.34062781	10.13230323	124.1149023	7.559384112	34.83372405	117.7072075	45.31940047	28.39409227	1.967462438	18.78337651	21.59788503	13.85135549	0.064893244	4.375256908	0.723113968	0.557262503	2.072129612	66.12904191	1.583542155	0.045210665	25.21822501	0.084177189	12.94362132	0.374338546	3.007556999	21.34895206	3.38714998	82.87889026	11.67977643	68.42065959	66.2149544	25.09979012	42.10523426
TCGA-AN-A04D-01A	0.226407619	0.104611088	56.40778955	12.86202385	0.025324496	38.07636364	4.887668653	4.820525939	65.20514465	143.3475563	24.05078911	3.474715785	404.9911164	188.3925575	8.343917956	0.194375154	232.6485074	19.45056476	89.67172306	9.309725491	187.9429292	211.6726041	117.2939324	13.38933917	28.51462032	23.05077378	18.18628969	133.8677111	0.417851128	6.32661696	0.984213749	4.437794531	9.131603103	288.9928842	43.25217005	0.102829596	44.10946663	0.115276005	19.17777058	0.718744467	34.51260235	106.8463993	21.56431165	96.00283283	18.22686713	48.09652924	150.1615187	25.41828689	107.7081042
TCGA-AN-A0AL-01A	0.086740039	0.026136667	29.56777365	10.25537074	0.010715577	31.71927843	7.158079265	6.641461793	73.08045858	62.22430197	17.94738093	1.527858444	171.488686	41.86290743	6.245060329	0.030803336	61.31059954	10.4700427	92.62823774	16.48440223	140.8674279	155.0564833	72.49320897	11.73259615	9.875948171	19.32367064	23.509543	48.72757144	0.192995469	4.688863228	0.714193372	2.174393975	5.600453885	166.1461085	4.065636762	0.146986035	28.30221037	0.11159485	23.33357018	1.329732818	13.42122447	67.4255746	7.169163334	87.82888424	14.29244872	27.18011319	242.9295023	12.91908207	92.73079691
TCGA-AN-A0AR-01A	0.240504943	0.020296527	56.76466804	5.515485679	0.006483002	15.95848352	7.023368634	2.258824618	23.17726684	117.7022482	22.75209792	1.214624085	288.9212449	116.0408539	4.204646646	0.045994895	107.281081	17.40025196	118.7054568	6.51212107	138.3576709	105.5601672	72.03843923	24.02046422	5.244483095	23.53521478	13.22003916	16.02284796	0.135030828	2.491991336	0.913600083	3.282926768	5.107676965	184.32614	6.13741961	0.027405715	25.60275224	0.087328914	9.62913116	1.126457851	25.63865062	50.59876072	8.371785587	61.67379982	16.21594531	46.14884564	208.6720662	10.09903338	101.7349489
TCGA-AN-A0AT-01A	0.06865598	0.010938405	35.90662734	3.415000952	0.00768254	18.61742195	11.51462007	3.26224949	34.97355176	84.6553889	17.58332937	0.776013014	194.4609475	81.1246131	3.728982716	0.041853999	77.59836464	14.36965919	111.9361321	4.616661582	179.9805844	93.9717293	52.07138298	17.38686266	7.717539209	21.45615296	36.95042487	25.40194819	0.32048323	5.003210008	0.899531355	1.608615468	3.816425284	83.57689542	2.227654634	0.039590536	28.47505702	0.120289025	16.00801798	0.717042744	11.11108722	40.67725804	8.527693948	48.95018695	12.19055322	53.52233329	103.1300992	10.20831593	81.84214197
TCGA-AN-A0G0-01A	0.134149409	0.010411946	34.71266543	4.741574281	0.00751689	24.33236417	9.957579865	4.326110134	52.98913883	88.26732857	19.20283804	1.769790671	234.7652027	72.68717638	2.938089512	0.04432063	67.75043621	14.08155266	88.9012884	8.907938754	114.6695536	158.6351574	72.08126993	14.6926714	10.93923873	20.73176413	19.88823459	34.45248778	0.14551907	2.906645016	0.856867227	1.369125442	6.117804247	261.5734599	9.649604379	0.047333728	29.43907667	0.106742428	17.44700762	0.942853709	22.86343052	88.41820494	9.009581502	80.13409069	14.08758646	43.06279686	183.9856445	14.0760895	96.00498145
TCGA-AN-A0XU-01A	0.078813967	0.020706659	22.02866138	4.557471729	0.011276814	23.46316714	10.69357626	6.637388756	42.66784635	81.41540018	18.11646913	0.789049659	192.4305303	69.69829426	6.186833771	0.048478465	106.7325897	13.59235831	97.90412928	7.596448791	241.0009005	93.62367003	51.66965806	15.47193389	4.783821007	21.11218324	22.7611476	52.3667545	0.224283362	4.599948067	0.861539019	3.36785515	4.581324441	124.2460979	5.171796512	0.07044254	25.99185629	0.118985074	18.8699437	0.809428502	9.425545113	47.81673418	8.991443631	78.48485393	12.31497891	48.72666288	176.0720025	14.25622788	80.16018016
TCGA-AO-A03U-01B	0.10336423	0.024666586	65.38058642	8.076780105	0.013011437	23.40891084	10.28809953	7.842154219	70.51280799	86.23098196	19.30675713	1.762248788	124.8998184	44.02088873	5.016926257	0.038158976	66.01314096	10.54210703	73.45244157	16.87130853	33.45471996	123.1503654	81.61999151	14.41855996	5.615306785	19.4616176	22.91818899	31.31967654	0.160158648	2.820574384	0.690849161	0.588400945	5.295781628	101.8896338	2.247327477	0.139608471	24.01817258	0.134802094	18.6171294	2.454775288	19.76690712	46.04345253	3.995764958	128.2791718	18.67730126	33.99821233	103.266141	11.74405624	77.57343605
TCGA-AO-A0J4-01A	0.158738835	0.021686798	39.66328727	5.075028534	0.013103368	25.73742004	8.832308424	3.456116368	23.58806274	83.44510945	14.80925298	0.810651456	134.8110515	53.93164367	4.876214614	0.032998711	61.57702319	11.31943284	79.3421016	6.306992881	136.9627124	93.48818443	37.69378182	12.70564982	6.877216093	20.33060743	12.36677091	26.54084156	0.271311512	2.62583553	0.704875506	1.559017419	3.844818533	106.1920793	2.524840624	0.076728807	21.62028782	0.101611691	17.76893503	1.701828608	25.1699827	69.4875991	5.996199151	64.49023372	13.22541883	32.63485253	79.76673432	17.61873866	87.42603268
TCGA-AO-A0J6-01A	0.094019064	0.025491869	25.01803908	5.839259081	0.00806038	15.08776393	7.5882203	5.084315126	47.24705053	129.8361786	25.4713102	1.219895294	216.5130728	83.81229419	3.101576636	0.0737525	93.79427548	18.83917748	114.6254256	6.112395475	174.5239387	107.7375664	59.98563043	19.74359687	9.053377129	24.1445291	19.3039964	37.92322123	0.225393214	2.89707102	0.853676618	3.99788898	4.206396478	71.22655326	3.134000327	0.03418621	26.15812806	0.107220785	14.47345267	3.084522185	19.33495685	59.76271753	10.86004546	92.08131517	24.32238792	54.3575666	134.4944904	12.02448254	115.161197
TCGA-AO-A0JL-01A	0.247650235	0.127513943	54.96080302	15.1580571	0.018939136	37.72170233	6.244046554	4.03921349	35.81277591	112.9869536	37.63152598	1.512213176	321.9874261	150.6631296	9.312020028	0.090003751	158.1819315	17.60903826	87.81881202	16.12065066	93.29192438	171.7657555	143.3962529	32.48273052	29.72541433	24.58403359	14.08118583	55.34331418	0.162775423	3.043430666	0.899805306	2.306285574	6.242685546	222.84573	9.46636606	0.175630971	43.06023347	0.135023071	25.27625243	1.326546523	30.59851258	68.51171647	14.92786908	109.5994411	32.39505137	81.17257468	72.20940173	19.9242467	91.69185188
TCGA-AO-A124-01A	0.11250738	0.016964095	34.29229338	6.002629103	0.005295805	10.02002694	6.729333781	2.912647477	21.8856723	66.59116775	23.56459605	0.987364154	215.4191719	92.11534092	2.058937074	0.046448824	81.98894304	15.47897438	104.7228633	4.363289246	67.90934484	57.36139429	31.41708666	13.98878126	3.868415166	22.56126881	7.479568858	44.38434981	0.22842607	1.600879386	0.970535091	1.643485872	5.616031538	76.53045647	2.996305537	0.018886772	11.05862093	0.111670263	11.35699052	0.93254631	16.6511126	34.0966732	7.740942363	49.15262577	16.26858793	46.87638698	101.0525515	7.982216267	78.29748446
TCGA-AO-A128-01A	0.038493383	0.010062523	8.605199844	1.775790329	0.007277997	22.06006151	2.866541661	3.469094106	18.56419397	52.11464068	13.45758333	0.355003172	111.0602122	52.29200656	5.597008658	0.03471238	46.11797333	12.12113082	70.09290519	3.53052575	41.90813032	86.49548489	18.67688529	11.59462049	3.197646729	20.54108329	7.652891866	16.73673642	0.082588582	2.24538176	0.627336573	0.965477148	4.159250183	12.27406601	2.169046125	0.020668152	7.501103379	0.034625751	6.344214011	4.157831127	7.922694814	11.96454882	5.449819077	50.43071798	15.99004018	29.06203521	39.1831643	12.89567278	36.06496151
TCGA-AO-A129-01A	0.098249956	0.030216843	27.56171658	7.812691295	0.012694099	28.70779605	8.049917063	3.780839727	35.84687173	84.19585393	19.48410291	1.106041024	177.8497786	77.37589942	7.936229231	0.056023241	79.16265538	15.33451347	96.90171261	7.95086172	112.0745765	112.4911115	73.95088718	18.75039991	10.5214555	23.03170477	31.47297556	32.74083867	0.289854617	5.586948037	0.786970727	1.530676788	4.11856235	95.18899973	5.127643152	0.067482298	29.01311021	0.109883238	17.01112922	2.613870768	13.31185558	43.9712706	7.076083336	79.09544724	22.06890665	39.73918691	82.17580609	15.45852843	74.20289172
TCGA-AO-A12F-01A	0.143029871	0.024243487	27.35492557	8.56282587	0.012173339	25.91446185	9.863063785	3.555360865	32.70537585	130.5186024	24.75503258	1.370835227	247.8443227	113.4561337	6.247874813	0.073780833	108.8539747	14.45471522	79.70029956	8.094127232	78.32223005	121.7592168	64.09782411	21.8385207	9.806751096	21.55827584	26.05262948	40.59445574	0.197434238	4.306919066	0.81732813	1.771216772	4.331782129	137.2229253	6.925190797	0.068901025	24.17578189	0.087731724	17.50668638	0.734704425	24.32397273	48.90053991	12.32497437	100.5321346	16.44137257	72.80165987	91.60037817	15.8342062	102.4773619
TCGA-AO-A1KR-01A	0.061675892	0.030786255	24.66966244	6.741033955	0.006997038	32.31223831	8.254389813	3.335634879	59.4706625	124.7112673	48.47016724	0.881702269	420.4245271	193.8780441	7.586521548	0.087822547	163.9638168	25.35551582	145.1671621	8.215628311	241.6034665	114.2787186	153.3604058	50.74747254	6.830529223	28.67217007	33.58775267	36.57451996	0.204290296	5.218210897	1.08765538	1.356174459	3.782131391	101.8810844	14.95978426	0.035049541	31.61190272	0.106360994	16.15237125	2.145186867	8.954228717	30.81880485	14.85207002	129.7662867	48.85578481	76.85666866	113.676008	14.30217531	108.6908787
TCGA-AQ-A04J-01A	0.081097507	0.021955689	20.25385265	4.154161051	0.016413959	22.98205712	7.097544426	4.373601767	26.64360169	48.00825758	10.90076111	1.276972485	118.9527955	48.01812465	4.621807362	0.050084013	54.98562129	10.39289597	61.71001935	6.685125814	48.09321474	74.27020396	31.19949203	8.91589974	4.009575537	18.50792419	12.71608226	31.04478353	0.223965245	3.727982995	0.644564353	1.836978475	3.58329911	116.2831611	4.476331536	0.093139919	18.17796177	0.106230208	12.52593418	1.45824446	10.71634202	35.96336477	8.089212517	51.99474156	7.610464702	25.84947209	60.29122093	15.0058342	44.1334663
TCGA-AR-A0TS-01A	0.116256969	0.038625398	33.16838289	5.949339397	0.019778827	21.87093211	4.011377601	4.408005689	29.52149233	72.0559341	16.48770365	0.899625319	136.6224485	62.89624713	5.165422715	0.041953337	102.1355307	11.33946993	65.28998377	7.9272274	89.40851347	127.7820521	33.55778765	11.44166552	8.761168786	19.14513563	9.834682732	47.3316772	0.248150733	2.685815847	0.665394445	2.3539092	4.969112187	156.2208384	2.544014016	0.13873191	29.19337497	0.136379767	17.26319065	1.50725891	19.28104894	60.17393757	7.361736881	72.91065915	12.29398259	29.73306856	75.92177771	13.33390164	94.82154459
TCGA-AR-A0TU-01A	0.03494154	0.007083494	8.644852221	1.654201759	0.004151395	20.00544381	2.583831383	3.461403801	23.88226899	46.51842042	21.13268872	0.495775257	223.6910309	124.4340218	3.304896598	0.050149337	69.88945251	19.8428023	111.9321347	2.710566781	134.7324332	105.3562629	44.6760358	26.84389188	2.622414451	23.60290307	26.38404548	19.63348638	0.150444502	4.211640698	0.8959146	2.515496385	2.848630487	58.06655459	6.225443374	0.01417377	18.06845926	0.061251465	7.331468222	1.211688769	6.643744964	18.7000362	9.30045622	49.13420638	15.71208087	56.79767923	74.55796996	9.649599517	48.84382159
TCGA-AR-A0U4-01A	0.037024119	0.008165645	10.0826195	2.002491078	0.006433168	24.03965872	5.299484051	2.982486652	25.98037181	54.38656298	20.34857441	0.626107787	152.2802296	63.0968249	5.725344837	0.035231231	51.99005143	12.90369515	80.0969702	4.763870951	65.04204242	98.4048971	37.39583218	18.12856596	4.620999155	20.83401227	18.56790088	24.55603981	0.175058194	4.276592462	0.754017397	1.006630152	3.588929132	62.46611527	3.927657825	0.031020266	18.88320553	0.091750328	8.877457174	1.672836446	6.475829917	25.01898182	6.13865149	78.31759005	19.80583103	43.81397772	64.09611591	13.71055098	44.61832256
TCGA-AR-A1AR-01A	0.040640287	0.006636146	8.519585904	1.301812567	0.005265806	18.0186183	3.580475804	3.39797055	14.61138036	44.68143805	10.54031756	0.592142852	99.98312814	43.54181098	3.935203594	0.029162378	63.50707629	9.86625177	70.26967861	3.528664417	51.04590883	81.10915699	22.76120695	9.573975841	1.664426758	17.34173302	17.56775665	28.41654939	0.125380429	3.387104396	0.643833239	1.312872421	3.539430725	55.42595112	2.202223419	0.014715781	9.478134177	0.048298228	8.052745175	0.601580188	6.095170392	21.65184272	7.228724415	45.54096185	5.290889339	38.78539258	58.29255681	9.258279846	38.03203806
TCGA-AR-A1AY-01A	0.164968968	0.019916725	22.87445921	11.31962402	0.01016922	26.45445751	2.13802787	3.936155635	38.74747405	83.25253704	22.14875867	1.237786802	248.2513703	88.86539415	5.952004379	0.042321114	86.20033532	14.03644343	86.01823148	6.028528246	142.7590484	139.4006432	40.67617212	15.77550099	7.252570243	21.05896198	15.78970125	60.54202794	0.17923255	3.436754815	0.894667278	2.457874118	3.682399044	226.1873438	10.51380305	0.036190924	23.30673124	0.143169095	15.02177499	0.584056388	22.94427788	63.34302165	7.452866156	88.05124128	14.57162085	74.83936067	116.5063188	15.42334095	84.1834899
TCGA-AR-A256-01A	0.190750023	0.020415888	39.4539712	9.145598655	0.01157662	16.54145352	3.647915346	2.851931324	33.52080761	169.5731501	22.05123617	0.8051884	181.1478334	80.83708194	4.36967671	0.065336914	124.0922863	14.36983272	91.18682868	4.428313753	164.6289095	150.030529	61.49053717	16.58214088	9.997855149	21.29752927	20.4907732	40.5212966	0.261017347	4.460718821	0.933085038	2.018052827	5.393798777	137.6834836	8.567814437	0.040900424	19.12631231	0.142323322	14.58204733	0.749161367	36.87620874	66.22797342	7.668447831	91.02354688	16.41060881	75.25570678	85.00152174	12.13828765	126.3029472
TCGA-AR-A2LR-01A	0.089618305	0.034729999	26.34781349	7.036732278	0.016663109	54.26137948	5.738104999	5.98906407	47.17502533	48.13193595	14.59016174	1.336749632	184.7641065	79.36858187	12.6690672	0.047679996	76.2980366	11.02498237	74.26604638	11.54765678	68.16107593	129.7468419	50.95978232	15.7034625	2.208687436	18.47596594	39.45687113	80.69993314	0.281417419	7.681126747	0.773666528	1.71106529	2.854774581	295.8620218	14.07531452	0.104484087	23.56982071	0.285747646	17.46074302	0.354570209	9.824014061	46.13714471	9.563335013	72.31007057	8.846360831	49.37763863	106.7988355	24.53684856	56.54532523
TCGA-AR-A5QQ-01A	0.044367377	0.012019658	13.31193903	5.28623006	0.004418266	21.46849586	18.53066118	7.617318341	82.29458668	68.36932592	26.38011701	0.858804844	174.3135438	46.31551983	7.655185762	0.034622711	45.68251415	12.70851469	161.6733229	8.284939255	175.5173464	99.50618852	106.4662151	26.39324476	2.338572224	20.86381543	46.08118586	33.27860181	0.200829153	6.831674052	0.759773574	0.438471446	2.047527574	58.22774831	0.678895409	0.054570264	35.83620283	0.143433956	23.7240626	2.180062996	7.329976312	34.46174025	5.056070305	101.8986005	27.39360412	42.44956079	127.8917374	7.911044228	88.51233878
TCGA-B6-A3ZX-01A	0.064322538	0.012297081	21.82575942	3.068631805	0.013024577	24.39644233	3.223319099	2.914208237	35.56280218	56.86386657	11.20062699	0.935805569	122.0497591	67.83264997	4.944960909	0.044376832	69.19229051	12.66472587	68.4606058	5.942798046	57.98721652	88.98027713	39.04999831	13.27445256	3.273133759	19.83174793	12.31071236	18.39837822	0.151584622	3.052261588	0.625726774	2.071431739	2.992781097	85.2386169	4.421142473	0.061096092	20.49817644	0.082678585	9.469013989	2.708256921	10.09752998	27.57271304	5.295524265	74.04642422	10.55643883	23.58571345	48.63075906	16.887591	42.36505289
TCGA-B6-A400-01A	0.112970518	0.021203038	32.49714155	6.955942978	0.013597982	40.81161303	8.305163058	4.402932812	37.22121371	81.54951192	16.31913233	1.360661478	191.9111025	91.18321935	9.882394053	0.044316887	82.12027495	14.65366934	105.4904262	9.518142834	91.92935775	64.88812406	49.27769511	17.30123715	9.38516578	22.21330551	37.97080592	37.87325389	0.326710083	5.248293602	0.756711741	2.19372596	4.11689396	75.76285829	4.269257497	0.063254826	29.6441278	0.158437464	14.97272943	1.606407124	15.65686802	59.06874337	8.967694568	78.21164527	14.89483913	40.42406438	105.8319673	26.92601679	86.08257741
TCGA-B6-A402-01A	0.163349892	0.026893748	48.27205384	5.076458011	0.012666847	23.71528696	13.26899353	2.770175767	31.93183109	137.2780327	28.23074758	0.730706	261.2107903	139.4726058	6.074241521	0.0610622	151.4653242	17.65033579	101.7001667	6.583148739	226.9846836	105.3760825	101.4364644	25.51276388	15.02603203	25.04896959	29.55111388	37.49198188	0.300350064	4.563898531	0.968257474	1.495385996	4.551372429	77.18523706	9.14556084	0.051468613	29.3854156	0.148131804	22.29369775	0.753050659	19.34501036	83.22788707	13.81208412	63.46215124	33.46713481	65.7062673	68.06929186	13.30469605	72.06717088
TCGA-BH-A0B3-01A	0.076635424	0.042429627	20.20405898	9.844190331	0.01009412	22.9287874	9.703944288	6.738765406	59.20713331	74.339116	27.94806254	1.471976263	199.789957	64.12444472	6.451007962	0.039055289	145.2772022	13.75911521	107.2144222	13.75542608	161.5540794	125.3594754	61.50190593	16.55121526	12.54564438	22.43701667	24.61194229	53.93400909	0.246691707	3.809925693	0.803825614	2.400909608	5.095292481	89.32927241	3.969755847	0.066545527	30.38921031	0.099627837	25.70970521	1.829528979	12.19305632	74.75671331	7.247804097	106.1845742	28.3205335	48.62734436	133.4507786	12.52139449	101.6342467
TCGA-BH-A0B9-01A	0.039640043	0.008739713	9.201182127	1.807030306	0.006322915	18.26211989	3.785662194	3.098680164	20.05465345	61.52657984	13.64647937	0.601799183	163.4792801	93.66506617	5.119465452	0.059115701	60.55127439	16.0718773	99.49171846	2.800983081	95.19134064	73.55211824	37.45073681	15.53088764	3.183265156	21.21883842	17.91893292	15.69324164	0.126950822	3.099969831	0.745193697	1.806109824	2.923708181	47.7457856	4.976843951	0.015377898	16.12083419	0.056600915	5.665528991	1.966275274	6.469566079	16.80637906	6.202293004	42.63691777	9.362153938	33.13338008	102.741282	12.04526668	49.570398
TCGA-BH-A0BG-01A	0.077820326	0.017648274	28.31456751	2.64185967	0.010267995	19.98949778	10.92334617	4.191466183	27.35188011	64.90290128	25.00396446	0.951325156	150.9329841	73.94767725	5.681185225	0.032530883	68.65555636	13.32947274	93.29419578	6.09481406	62.61343094	102.1226604	33.69625755	20.02967637	7.562274086	21.80805395	22.53642807	19.00729897	0.170818139	3.550290909	0.815793907	1.187210421	3.854976812	99.0769177	2.044411697	0.047367586	26.01510029	0.10529875	15.04849044	1.649407666	14.01697611	50.41010932	7.234840686	73.18007473	22.49671787	50.92781581	117.9670415	12.92843438	64.88153962
TCGA-BH-A0BL-01A	0.09089494	0.024751795	20.5338769	5.262462992	0.014783189	24.82548651	6.679565976	4.898635115	27.00263302	65.55443814	14.00422955	1.173060723	122.397921	49.21748387	6.091613508	0.040494287	67.29761675	10.32093728	65.82946081	7.099114792	53.53310575	80.69186284	29.9267829	11.23550177	4.737858284	18.69412379	13.22910965	41.24124531	0.190828727	3.511450728	0.662612125	1.816896341	4.01686784	123.672417	2.824360673	0.069342709	26.65120824	0.09058672	14.22507433	1.60970132	11.73493091	47.27206926	8.678371678	72.07181482	8.965418517	38.90215585	68.91537196	15.281818	48.89919412
TCGA-BH-A0E0-01A	0.142089885	0.075040507	35.78744073	11.52974408	0.013732148	19.13773483	9.858054071	4.038778286	56.7068072	136.9294624	41.98387379	3.046701277	299.214039	123.3187239	6.801376267	0.167096246	238.0610412	18.93498077	93.72013625	9.567639232	253.0882998	210.8568704	159.9824242	32.92989523	18.85520539	25.17948447	28.37066222	112.8165515	0.343757382	8.187735121	1.020524041	1.934698684	5.126154541	236.9607835	21.0006868	0.072982338	50.26307613	0.181086899	15.95756072	1.886133475	18.4903587	63.07453196	10.13837234	102.8340534	60.01143338	75.13447584	148.3581388	7.362606534	159.516197
TCGA-BH-A0RX-01A	0.074643919	0.035878459	19.25009414	8.326504957	0.011615034	37.25778952	4.304390847	3.884063385	41.67515595	52.94535722	23.77194401	1.143007871	178.5636584	60.98987676	10.29125097	0.042153466	72.82740677	13.41811436	84.68241335	13.83924199	77.0228129	108.1028732	73.86891317	23.07130017	7.686082187	22.48793541	16.79581524	38.41106026	0.14985942	3.746220913	0.722261584	1.573772893	3.228803502	105.273881	4.450757103	0.091504298	33.77097081	0.101635654	15.87517858	2.726885576	11.23985634	34.51566825	7.679046183	102.6033315	24.13335148	46.63841859	66.18763376	14.18020135	69.90999063
TCGA-BH-A0WA-01A	0.343859243	0.041599294	77.91960642	16.35340559	0.016499193	27.81064232	5.985285239	4.443200334	47.61013143	99.10939915	21.16860506	1.486113633	205.2414305	61.2671289	6.93004392	0.036319377	81.84123174	11.65884298	77.01715946	11.52986611	147.8538928	112.0305551	49.65242785	12.80998598	8.010302542	21.0992405	22.32900874	62.10130394	0.306489616	4.080764997	0.863639245	2.707091932	4.556806579	259.2895003	3.141397973	0.131661584	26.44920603	0.214849914	26.35483288	0.67824933	42.66393374	99.85761168	7.801353692	82.36723899	13.52709095	59.05055704	171.022218	14.68242112	138.8063604
TCGA-BH-A18G-01A	0.128847671	0.050355609	58.33564657	13.05574794	0.011115824	39.83469496	48.99530044	8.00679198	129.4417189	115.59325	55.91079059	2.586967062	305.7628945	117.2822233	9.383496736	0.049328796	131.5491544	19.34463143	133.573534	26.37162415	87.89005573	261.181655	296.6943956	48.59593869	15.75155926	26.52636628	61.91023825	70.81524285	0.262945169	6.22865836	1.050700133	0.835699408	4.863105913	199.9100296	12.10596644	0.185918681	45.15699379	0.228547284	28.34229621	1.929837947	20.41231266	84.27948643	10.48080933	216.5499021	54.81161526	80.21756336	142.5295227	16.58932213	117.5249529
TCGA-BH-A18V-01A	0.052561663	0.014545054	13.13317313	3.53623366	0.006142092	18.81742746	7.284962254	4.463084155	28.34709716	53.59393337	24.27711754	0.519476381	175.5462265	61.97152513	5.232535557	0.034962476	62.58122715	13.13607625	98.08916945	3.705822939	92.54233952	87.3462275	32.66296067	17.10783815	4.050967957	22.12998896	24.57398793	28.44637351	0.299437107	4.365798334	0.912352785	1.576659171	4.122101499	67.44476088	2.779752219	0.028587748	13.4796003	0.132231309	15.22427518	1.1150043	7.801095144	32.61905936	7.496687261	50.16319077	17.73136977	58.43994776	118.1631159	10.99646192	70.93180652
TCGA-BH-A1EW-01A	0.232679287	0.074720494	83.05837731	15.46960998	0.038705597	72.91678551	8.808137006	5.778585661	43.1778936	140.2030719	38.87657539	6.486245954	194.8870788	101.7503768	11.21574013	0.16724906	186.5980411	14.78803603	59.09926716	14.16896425	100.8388256	234.3090705	87.6660853	39.47874876	19.50559068	21.93611503	32.36992955	75.27771	0.497684468	10.28063424	0.786086637	4.377946873	6.307422535	243.8951633	18.19166459	0.274126401	41.15949392	0.234456707	18.21991791	2.903138394	36.00048639	93.27538008	13.64075801	85.8051906	38.66274026	74.20494973	75.12652119	36.59829735	96.53807362
TCGA-BH-A1F6-01A	0.101584391	0.037804496	35.40968133	13.24482195	0.011110638	22.12476706	4.186823377	3.188150922	41.71507656	91.9167614	28.30390093	1.09267046	175.3402219	66.44875075	7.01665544	0.066070705	109.2299931	14.31538389	81.22306884	8.02551759	167.5278763	133.7596527	98.40845159	22.22183478	6.605183451	22.5150666	20.20400825	78.30515203	0.258385792	4.101505551	0.778925432	1.126637164	3.582854941	151.5541629	7.25066309	0.11110442	25.1568133	0.174882826	16.26460919	1.729241189	19.96276382	43.24682999	6.897317789	85.25730691	29.0876575	55.72793104	70.60344192	10.78307575	125.081048
TCGA-BH-A1FC-01A	0.065784988	0.010035793	12.95441814	2.376910325	0.005291667	20.11050093	4.10470119	2.489436839	17.74332173	60.48103622	21.37586031	0.547663881	166.2161226	90.06108762	5.369621995	0.04039785	151.1400144	15.56460244	86.49595457	2.726581226	109.0383476	93.77067435	43.71172658	14.611906	2.969417125	21.85519546	14.33946183	34.57921791	0.189544686	2.940149636	0.757412445	3.7084467	3.11087485	51.05860994	4.355783671	0.017646124	13.54760989	0.103541474	9.173626389	0.833877063	10.30445066	23.27328943	8.831653115	48.00647396	13.87895319	48.58771115	57.68723742	10.2457585	72.54593465
TCGA-BH-A42U-01A	0.053225607	0.029709004	36.68301852	5.725280422	0.015069757	40.66977619	11.26464527	4.241148842	27.96921095	69.15751586	16.55605651	2.779625577	136.9947226	77.87179143	8.053820637	0.054286985	75.5180117	13.08734196	77.42768801	15.1477604	27.05850756	75.95923134	61.7226931	23.24349404	4.915226249	21.06404912	14.4334358	17.93330571	0.10450621	2.806176299	0.590091675	1.630227117	3.473582423	72.43355513	4.098636699	0.098754966	32.47825744	0.065095661	10.19059725	3.866250379	7.155022029	21.89403547	8.113287009	57.38931282	20.53752006	26.88189067	55.38801477	25.82466763	48.80710546
TCGA-C8-A12V-01A	0.044065192	0.01509819	10.30343331	2.346011577	0.008617259	15.96121829	2.899210271	3.674753571	26.285689	44.7379676	15.84532991	0.428854567	128.054198	54.19875915	4.975063683	0.02952426	44.36271221	12.50438029	83.46961712	5.659311068	48.57208193	86.52773346	22.16753957	13.95774458	5.317755402	20.59666896	13.57654669	24.60098122	0.126160874	3.601746952	0.715478224	0.819824261	3.238282059	66.72608258	2.236376581	0.044014184	18.24293037	0.069753266	8.042305817	2.734730018	6.882207576	19.57919856	5.104767821	77.21665697	15.23963888	28.84047307	54.67102903	8.865491392	49.25372362
TCGA-C8-A131-01A	0.097297588	0.03256607	20.83273281	5.533679298	0.009694293	30.4475799	13.4060558	5.653862021	36.42580294	67.68293747	28.96486718	0.926376688	244.6494366	66.51410238	3.808060166	0.028421418	70.30732687	13.96275087	90.35804501	11.60503687	90.97424107	143.588005	78.93622668	23.15491185	13.99539056	22.75810865	11.92112132	23.70567359	0.115421531	2.20867303	0.695711476	1.212254976	5.070251205	109.7989879	1.817415007	0.079208925	40.26126462	0.080039508	17.10718738	1.997928467	14.19708331	42.26718515	9.009303607	83.14228738	31.20833585	41.1243081	88.49062745	13.35086331	87.67230146
TCGA-C8-A1HJ-01A	0.067520106	0.031581753	11.01683925	3.502384119	0.014058209	23.05797297	8.744799944	3.366597429	29.77133128	61.21836951	11.1564221	0.808774416	171.4986958	70.9615792	6.651902477	0.102214951	86.7420634	12.1030239	81.16492944	4.719116358	260.6650301	109.82112	49.76188699	11.92601174	5.907605316	18.70925234	27.55182846	55.78478788	0.191110672	7.59406917	0.837789499	1.194432601	3.15629022	165.2939609	12.71770794	0.067293317	16.75080938	0.115633904	15.21888795	0.206658632	6.688538403	35.68131178	19.30781347	64.2188572	6.337978119	59.49449246	100.1925248	15.04052172	55.69802043
TCGA-C8-A26X-01A	0.053865952	0.018418233	21.93285007	5.138055677	0.009635003	36.97644124	23.88992816	5.31458918	37.79570981	59.42533627	16.33262427	1.270012351	130.6165162	41.89978499	5.479804665	0.047598175	76.70076521	10.9301496	63.20826714	10.12516176	45.69771786	116.3933816	72.3083706	18.10479984	7.599652342	19.62038653	11.40049956	21.13938589	0.104523345	3.339710483	0.592833669	1.131762684	4.248069715	52.50344702	3.595201022	0.118999064	23.95508349	0.072412585	14.40085117	2.251663399	8.24911784	23.16988885	8.069677356	73.65667896	18.55609136	26.86171261	72.86800581	12.53746021	64.25410844
TCGA-C8-A27B-01A	0.065580092	0.019705487	10.1378856	2.54145894	0.00714196	15.3882191	4.584142249	3.799195894	21.29235732	55.26755506	18.72848259	0.419759171	147.6116103	59.78933479	3.535909525	0.038831107	56.57367386	12.91224547	90.54405086	4.263467883	100.5880188	113.6695861	47.70660643	13.91401107	7.115171632	21.64038392	20.82081006	38.96899132	0.313046577	3.923527358	0.84169384	1.066732106	5.234952107	60.89991484	6.353045953	0.030469337	12.69315007	0.085143099	10.17142401	1.368530209	12.44512799	29.92332444	7.141262535	66.13136387	17.61412054	35.44531193	80.89132678	7.87097376	57.31144735
TCGA-C8-A3M7-01A	0.104627786	0.042544206	44.24601403	5.103461625	0.022161696	38.7324519	7.78543253	4.635469134	20.73912076	66.55760375	15.64163196	2.50373971	134.0964909	66.66706951	4.421059929	0.051015611	77.37607549	10.805779	48.3340819	11.92047531	37.67806626	135.5025414	48.53834733	17.74804241	9.577139334	18.86538232	6.785836456	21.95041223	0.083215484	2.146050491	0.600019098	1.950204586	4.910363538	119.682994	6.162676526	0.116118671	24.43082708	0.063479589	9.489789748	1.375422646	13.59007185	31.26845685	8.50111595	48.03412279	15.58936652	43.05415593	50.16097609	20.61200183	49.19443842
TCGA-D8-A13Z-01A	0.125056612	0.022688308	32.08359271	8.720516451	0.016162313	26.38674321	5.010610168	6.755777233	40.44933475	85.08825828	15.53553676	1.684319263	149.882725	59.9511597	2.793302618	0.052337984	85.86867338	12.69272392	65.99543702	8.138300279	132.8655173	167.8571235	44.90176901	11.94467126	9.832401839	19.89518011	8.938972351	56.22364618	0.197842666	3.009135481	0.680454743	2.107545715	6.801804927	164.4302056	4.09830554	0.08520112	26.40973209	0.09217688	13.52072427	1.651280797	16.59605755	36.36875599	10.79240302	98.15980044	11.11595534	27.49232848	159.2334387	14.75969247	84.15714778
TCGA-D8-A143-01A	0.062591363	0.018961147	18.16419375	6.110986132	0.009638007	17.77970068	11.72240371	5.699536622	60.84936924	59.15848506	19.00130603	0.973286969	267.9324535	93.4254329	3.258699458	0.058095328	81.87409692	15.65467737	83.69345924	5.410121198	117.2698689	125.9005061	58.17342575	12.99420831	6.668079017	21.261204	9.183762681	65.96651013	0.226615299	3.623478701	0.82051019	1.397063917	5.713436075	87.93558094	8.117930658	0.075187554	27.31078516	0.103461683	10.7846051	1.325174221	9.205212702	27.51536344	9.657159715	83.03959253	13.2632909	34.56274	114.0579644	8.705776171	79.06131049
TCGA-D8-A147-01A	0.126280161	0.038067826	49.4178936	8.154755286	0.021017667	27.04776502	3.452428512	3.935916565	38.13878308	97.9783459	23.6093002	1.473357076	186.0207324	101.1610715	7.192998369	0.06730035	111.1230166	15.12556251	86.39134132	7.042448124	161.7253419	120.3864198	53.06370014	16.99549558	6.33596748	21.8706804	29.70302107	94.25519345	0.475573778	7.100412663	0.9237944	2.860670238	4.759775093	309.1770708	7.714355446	0.082516417	29.7323713	0.20607346	16.37812255	0.959069984	19.17937197	88.99561126	10.33649556	77.9292627	16.73856104	64.42363032	79.32321205	18.01827631	73.56065158
TCGA-D8-A1JF-01A	0.346113374	0.056601002	64.32490269	10.13924771	0.031235298	18.2779748	6.729516783	5.728594836	24.46747395	101.8296703	17.71575504	4.068891746	125.4016171	40.9133125	2.543672337	0.07448372	113.3248617	9.37673462	43.81910063	15.42523128	73.4253281	286.8245642	54.09265246	15.84676212	42.36026115	18.34807702	6.291416877	43.09088026	0.070102342	1.728364779	0.62444897	4.222760816	8.283106662	305.9831487	11.80692063	0.158883309	37.17376309	0.038499892	10.78787153	1.279233801	50.32569684	64.54874173	12.57274784	61.14009735	18.81971112	41.79363542	127.3958817	9.766624402	94.14930066
TCGA-D8-A1JL-01A	0.158546039	0.018246465	25.63108491	5.06049676	0.013860015	19.24611533	5.556778823	5.147546003	22.76618441	64.25920354	13.74163115	1.482240246	121.2333323	49.28720535	6.271675354	0.052364208	72.48509483	11.49529454	75.26685753	7.94001802	102.4657699	86.32075145	27.31523775	10.65008982	7.070895576	19.26223412	24.24160376	54.90403155	0.367288447	6.137168258	0.730644655	3.752945862	3.97592955	184.2604297	3.724016335	0.061337611	21.64461993	0.117174874	11.39081429	1.283715439	22.00785785	47.9162237	7.50004143	62.89493037	10.29820614	40.49496978	123.8756542	12.23364132	69.92144355
TCGA-D8-A1XK-01A	0.054053536	0.009249939	11.24430324	3.88218896	0.005293316	22.28548367	11.8926357	6.083525687	31.38314315	68.06595745	18.85806848	0.910456298	180.2688411	79.32387814	7.838046206	0.058102511	141.039589	14.56645344	110.3704671	4.821987436	222.9239345	88.7599597	53.42796517	19.66563076	3.910877784	21.13770781	52.12704265	64.19718774	0.216378268	6.958490773	0.869640759	2.551411803	3.780496779	59.22761554	7.752839445	0.019257565	18.13842988	0.130230114	14.33706134	0.842409518	8.372554803	31.90751342	12.66390993	51.32418872	11.32387166	58.06728726	118.5024146	13.49395926	56.90674005
TCGA-D8-A1XQ-01A	0.171469194	0.01209605	25.76742512	6.44030298	0.009877598	26.1923983	7.758117474	4.730245818	28.15664716	47.62218358	19.14813843	0.778581149	152.9603113	61.94094719	7.322658654	0.02364956	73.33299775	11.98436714	71.99543644	5.96469926	55.95223969	109.1871732	23.03919684	14.29590683	15.72813586	22.19326709	11.46836196	21.94664559	0.156105333	2.426460127	0.693062747	2.788490111	4.510005856	39.87343346	3.318254539	0.031975375	18.45751403	0.067079035	11.62801315	1.446840024	26.58110891	40.83971532	5.42438867	58.9230553	21.64964768	40.55646779	73.18623461	14.45195965	75.89709302
TCGA-D8-A27F-01A	0.207330114	0.017578209	33.89471878	11.43383929	0.010236861	19.71486019	6.128136831	4.382871364	30.70945993	89.19390614	13.97665213	1.385475363	167.8100866	54.64007962	5.908501641	0.034647695	73.36248627	10.24171543	73.80067797	8.557200582	134.2319568	114.2157418	44.24706802	10.19842235	13.32707695	19.3037199	22.03787791	48.76135379	0.263184918	3.425902711	0.762490248	2.461234649	5.060701926	138.0516462	3.456481617	0.043354117	24.53629249	0.188512007	18.64304527	0.5274123	26.74027329	83.410428	9.1422363	70.76043815	9.467552699	37.88652408	128.7861887	17.71550332	90.73367132
TCGA-D8-A27H-01A	0.575257391	0.170842913	261.1013195	25.93393694	0.067170774	36.75277631	19.69859546	7.993439294	107.1509526	177.8228729	23.40693385	2.625669887	182.346502	63.62130963	10.55095901	0.065705856	126.1452798	10.97409741	90.72551688	31.63260455	277.2468658	308.7404318	121.7267769	15.06833268	37.56450032	19.63123103	61.69447501	92.06947622	0.490078505	7.479465882	0.765519293	1.917504004	6.378250709	704.0370243	3.783142475	0.969454994	65.65315466	0.359672935	45.65155948	1.076887677	80.29371642	329.0479819	8.007172915	187.4261108	16.19876117	50.81851492	286.3001496	21.59568224	206.0039442
TCGA-D8-A27M-01A	0.119479808	0.03717515	36.59991399	5.221804638	0.02226136	20.86405699	5.052783251	6.509369521	40.63827553	86.3990606	14.36793812	1.009829729	102.0193405	39.21018852	5.960909016	0.032742947	65.48471867	9.606508373	71.11293246	9.157475322	126.7067277	125.1060494	40.03602418	11.71412926	5.540267478	18.06811463	23.78945517	31.65168516	0.260714072	4.755838513	0.645729303	1.392445203	4.098362205	138.1963862	2.939286974	0.166703901	24.8090639	0.139196711	23.19606194	1.785703288	21.61461812	60.09556566	7.210325765	81.38118303	11.06483633	34.47497752	123.7463722	13.49690479	63.3616433
TCGA-E2-A14N-01A	0.047368174	0.009814076	12.62845436	2.254201982	0.004191069	20.82770326	4.644597706	3.143017756	27.03462814	61.49401327	34.81689852	0.407973757	247.5651279	85.26721677	4.551241919	0.032311636	86.35313178	17.4246936	106.7855335	2.604543439	163.563792	120.4372716	52.67379226	25.48310597	3.748169988	23.76572381	23.05777465	30.44633649	0.198452337	3.997596367	1.003576574	1.65257106	2.763144964	87.3026544	6.594788519	0.017774185	17.22719326	0.085557273	11.64713515	0.776831957	7.8133071	25.76542093	8.865939361	63.63839729	23.02037321	80.87606149	104.2350608	8.256700802	72.45298907
TCGA-E2-A14R-01A	0.063301763	0.042733719	20.21191873	5.459607348	0.010229421	27.80108239	5.540137813	3.341814809	25.54250947	81.4466076	30.17228934	0.738125329	213.8334981	84.09143109	10.58358561	0.060075234	99.60590527	16.20914779	101.4893339	4.464160364	224.7732293	108.5320206	76.48582288	20.12913669	8.065224084	24.36799749	34.70050849	57.529844	0.280131419	6.840126849	0.854303163	1.363556519	3.25487924	81.93209806	8.071731041	0.069921032	19.16488855	0.137072123	12.7386921	1.347772444	9.000785227	28.02379406	9.761651518	58.03299882	35.27683928	52.11939864	76.12161547	12.10522869	78.04620045
TCGA-E2-A14X-01A	0.166553829	0.028858631	44.34299491	4.332173686	0.017259951	19.46493171	2.261720174	3.44617128	16.41520618	58.80446039	11.77499805	1.203863675	120.2201401	52.3785778	3.655352008	0.041329337	91.21664128	10.90161195	52.83981554	6.090213855	139.1194575	86.05280901	41.97959317	8.506465924	9.208623783	19.38046708	7.680545987	52.24060425	0.160648415	2.288866346	0.625558488	1.895689812	5.023176277	124.0624221	6.049607399	0.080065669	16.78855613	0.089352659	12.08607018	1.325030959	21.59845923	53.10403919	7.806328313	47.87980153	11.8898058	25.34835216	80.97299757	12.37079635	57.2691882
TCGA-E2-A150-01A	0.432525292	0.03420584	65.36086451	15.23880139	0.012464169	17.87466315	9.957857082	6.804157611	41.38494595	97.10391761	25.29610054	1.167719558	163.1250206	58.66257368	5.207493364	0.050031428	78.73664771	12.52147952	91.63221766	9.983409229	176.2092075	168.8545964	72.61223224	13.86396429	15.19668673	21.83816112	23.89855625	84.31151561	0.301414907	5.560356092	0.832918598	1.945113057	6.065786798	217.7225865	4.050292779	0.089866213	35.45554667	0.153544605	21.12200905	1.363100347	60.75536175	77.29520316	10.57782362	96.19667947	23.60562874	46.0081157	159.629946	9.057250909	143.565439
TCGA-E2-A158-01A	0.078343808	0.031560507	32.15932436	2.81657902	0.01213116	21.82855947	5.617848269	2.133226153	27.08988484	114.6697266	24.3190481	1.146261283	261.7146962	188.5501219	5.572048535	0.117447174	119.7004745	18.92116913	81.54358571	4.895470445	170.4326771	77.97170623	67.3048848	24.69599727	7.366214901	24.09288406	23.6093994	65.83454785	0.257651773	5.262808343	1.044100872	1.377766296	3.900062123	316.4866271	21.19787421	0.052886337	21.19991012	0.18924824	13.37199576	0.669455959	10.89090466	40.16161135	9.906166837	75.80483389	23.82302873	81.29224032	87.78223662	14.11072284	88.60823653
TCGA-E2-A1L7-01A	0.081488988	0.056340306	38.59589675	11.67926266	0.029028937	69.8766847	2.777007636	5.058336745	46.08575812	72.17036187	22.18981834	3.186828388	211.0380053	82.91150521	12.5654848	0.10679268	183.0137001	14.38368422	67.71955328	9.438048107	189.3680299	212.1439122	72.61613575	24.37625706	11.42825733	20.35296615	42.09952572	66.89754595	0.490982373	13.3334915	0.718562971	3.679314707	5.032628524	280.53577	21.44166808	0.308258341	41.08603576	0.278584955	15.98568355	1.887746792	13.29360889	41.18725215	13.69818627	97.58220021	17.52862251	39.94278044	88.5366576	28.06682577	62.0089065
TCGA-E2-A1LH-01A	0.106695435	0.078403168	39.15339954	9.998676104	0.016020088	32.38754883	10.45253239	4.56946461	58.34184528	85.2162358	29.47267641	1.164160788	186.2823643	65.67720575	11.65496461	0.049196811	106.6596751	14.32264794	95.46249788	15.79635299	160.7291045	152.7701178	126.763827	28.34448122	10.93249043	24.19430689	38.47576726	55.12139146	0.293142855	7.173939752	0.806360554	0.733755233	3.547144641	124.8052467	5.697777855	0.305096113	44.32917282	0.268899332	27.35473522	2.814813438	13.25930317	48.62469393	9.109372714	112.2130437	43.97863377	45.48956703	66.29043635	12.48067448	80.8894986
TCGA-E2-A1LL-01A	0.139852134	0.018262175	31.12115132	7.774281715	0.004172534	12.87452492	36.84771113	6.880950624	108.1663778	89.93314325	45.35832247	0.688278358	318.5900467	75.08640016	4.155028959	0.032581978	63.32857692	15.32632197	188.1969503	7.511766931	194.5715176	140.3397258	85.10259063	38.80053551	5.471371922	22.00444744	35.21758556	43.19914842	0.213979783	4.841220408	1.139169398	0.412401676	3.248838281	145.3161001	2.089938457	0.049507712	43.05300652	0.248707872	26.46173756	0.778320156	21.20937172	71.90856498	4.820214077	87.53160404	31.77479354	103.3891911	399.9960719	5.058059862	151.9444277
TCGA-E2-A1LS-01A	0.131743781	0.046398004	54.22570076	6.301529065	0.013507546	28.09073045	8.666689097	4.902447668	53.06709435	99.04359551	26.58193861	1.924680079	213.891606	99.7286079	5.541702896	0.086891469	76.79039239	14.26787661	56.97475809	8.48025351	182.086684	160.5933177	145.4143096	17.79594083	15.83454755	23.27574981	22.27658189	78.23683567	0.158531436	4.902257663	0.960667977	0.513646727	4.929853506	518.0345766	24.92171224	0.104775452	30.94163572	0.198990697	21.2859807	0.651640655	15.24864794	90.64763475	15.21492095	109.6960053	21.75339331	88.43190582	99.72771439	10.80364048	88.26413182
TCGA-E9-A5FL-01A	0.06215028	0.05626457	28.58183501	9.211562037	0.009385121	19.66062725	46.0966579	5.988475747	83.1933341	110.8471458	38.72049204	0.91884817	228.8464282	82.24737276	5.486277183	0.059129669	151.7336719	16.52157201	162.8270508	14.16352703	148.502573	162.3677598	119.3287954	43.50551416	6.030757279	23.90144677	54.12976604	38.13659341	0.177621417	5.366898785	0.969747995	0.866970224	4.046411693	81.83830994	1.913942449	0.103027297	46.99159732	0.155772003	22.97027978	2.04656021	7.846560177	28.96579808	7.518409962	91.01005321	46.80185685	75.01662021	329.2373284	9.237796941	100.7249815
TCGA-EW-A1OV-01A	0.032854005	0.018150134	11.40410299	2.737684804	0.008333809	31.52372712	5.759439947	2.926384095	29.76336364	43.34642263	24.40330078	1.33499083	162.9017589	76.03080086	4.456493773	0.038259126	83.90357061	12.72763668	59.97502179	6.281185557	35.83424288	117.4869775	53.1511051	30.55802179	3.363755194	21.97444491	7.595135816	20.60455032	0.096834401	2.64563504	0.664685517	1.771183043	3.218462082	91.73867356	2.933345505	0.047564306	27.81619168	0.07037465	9.252965361	2.949760402	5.105653231	15.12204273	10.04240305	77.09774838	29.06096298	40.73088457	39.06932152	12.91214171	42.49036054
TCGA-EW-A1OW-01A	0.095396294	0.045432204	22.65320542	10.582748	0.012777627	30.31029266	6.00584831	4.802243699	54.09216208	72.23604542	28.27916333	2.091681395	238.5871053	81.13842818	10.47796403	0.043724454	87.57491815	13.72806745	87.34898733	15.46726558	125.3418433	119.3199568	62.32541719	17.2029268	7.926300838	22.20221414	28.06869323	72.00742694	0.279746318	5.413994821	0.916195764	1.711016523	3.746524464	300.9810958	6.022821891	0.092785573	36.53700874	0.203009485	24.82294269	0.870910118	12.22617242	87.55471853	8.923949846	114.9129518	18.60940548	79.79733614	91.25842212	14.80735395	84.21274746
TCGA-EW-A1P4-01A	0.034349779	0.010609669	15.95448697	2.318201115	0.00506106	14.33414892	7.616190621	6.880100641	67.08450217	48.62666142	22.18364883	0.415179525	176.4510594	53.70341101	4.852874005	0.021196934	52.71101691	13.29892995	125.6757074	5.116039205	169.0999994	57.17527599	58.68569753	19.79496848	1.129010632	21.0923415	31.96092871	52.57495606	0.24625052	4.812036061	0.830322842	0.589109665	2.281575591	36.72246976	1.456524736	0.048439347	15.8587454	0.115387004	14.95164658	1.475844581	5.931857047	23.82551337	4.094825833	72.35348602	13.74728426	44.42283165	135.9067705	7.094492394	63.27833351
TCGA-EW-A1P8-01A	0.049608317	0.015586857	13.69734555	4.061802314	0.005740658	21.4132808	6.422027117	3.804331164	32.0587559	56.12350766	26.71845852	0.958350805	225.1879714	91.09279451	4.655107821	0.038233169	77.30638004	16.66578356	107.7725929	6.22115871	90.76060272	86.28355291	51.98563844	18.73621856	5.254830596	23.09473561	18.34012006	46.55578976	0.171178595	3.067665129	0.896697452	2.771706367	3.905341445	73.41043259	2.341465132	0.017781421	22.52432046	0.089900555	9.685913889	1.942117202	7.952667982	24.54514354	9.222433299	70.44677489	20.41793688	39.98895678	104.2371547	11.66950404	83.21389199
TCGA-EW-A1PB-01A	0.033969312	0.012857456	8.246284083	4.028318082	0.005370691	13.49061113	10.40007047	8.68897344	42.17668436	66.79534255	18.04939687	0.572127811	180.711686	69.5065294	3.923110318	0.048755096	66.0705047	17.24911007	133.3210175	6.324602539	138.1789307	85.522264	53.5523857	18.03702818	5.725636415	24.56130027	22.80247228	26.16822447	0.166618478	3.183195109	0.800871775	1.300952432	4.033105388	25.87090029	3.408923922	0.022472621	25.81102537	0.043952297	8.387797689	5.17983239	7.357392965	22.50864992	7.269861954	51.76517122	23.94538343	30.53661733	111.0532929	7.331777316	62.36598666
TCGA-EW-A1PH-01A	0.269227296	0.063798575	38.96889655	8.717140914	0.026335162	23.3440363	8.092457857	3.650653585	35.87782043	72.22445426	29.50750731	1.234575851	196.4563385	90.62520298	7.400040906	0.0677898	138.0842341	15.10709227	88.205225	7.511221157	182.1673699	114.7079391	68.09355915	18.60193014	12.68562728	23.95718666	33.16492126	78.4505249	0.292738436	5.054447216	0.92336154	3.105662103	3.384828987	168.7417526	4.20203751	0.121165876	30.20630106	0.130209255	17.55094765	1.212906533	36.88940067	89.74993308	16.10936335	66.30870726	27.58397212	67.56890642	106.9294161	12.98254357	105.7771526
TCGA-EW-A3U0-01A	0.062182647	0.013401026	22.00186438	3.660580772	0.009345596	25.40505953	2.837927955	3.761950993	29.20743394	43.13673406	11.78420533	0.888248651	124.9998913	60.48126163	6.355681175	0.038773941	50.78108027	11.28599763	70.38448545	6.184822119	36.54496843	83.13485909	23.97059805	11.27510194	2.38221162	19.58230948	15.07889446	23.39758149	0.164410786	3.579492874	0.693250974	0.980445333	3.501022183	83.8422783	3.270311417	0.053165356	16.35227324	0.127022673	10.48821663	1.731755464	8.212191075	26.32605857	5.299467582	62.30426497	11.4993027	27.10218467	64.99267906	15.8715117	48.5038025
TCGA-EW-A6SB-01A	0.023356371	0.012611043	4.959948383	1.777954027	0.003378633	18.25371793	2.802870033	2.835996515	30.73938348	49.0116424	38.19923101	0.456888061	245.8573622	96.57778063	5.721695973	0.024426756	71.11731619	18.37612234	115.6043869	4.086665032	89.77898651	95.03328957	68.40679678	35.60125375	3.507141287	25.91854005	18.19068188	18.45679085	0.108786603	2.69820468	0.900982303	0.579844767	2.268443626	52.70735964	2.688503862	0.017160375	22.80353546	0.07034555	9.273305749	3.46470173	3.413536642	13.92755927	4.732855916	69.75865868	48.45985677	48.54631722	60.00357565	5.788571059	54.27352782
TCGA-GI-A2C9-01A	0.305868303	0.032077901	64.3537996	10.0586956	0.01666651	30.61812941	8.786705083	6.912606727	40.15275674	123.3679161	19.96587089	1.477265408	164.2837314	66.62709553	8.600970108	0.049996447	62.91504307	12.80778157	91.36372643	8.688370454	169.861245	154.2866965	67.78373965	17.11991043	10.32557995	20.18188841	37.5930107	36.79951544	0.313992721	5.445665091	0.809685993	2.119904222	4.431121952	208.8117937	3.875176068	0.125074478	33.12575934	0.187448044	18.88323283	1.043562785	44.16106083	76.49308463	7.661124599	83.2709044	15.28933241	46.50426477	191.3855386	16.65370951	112.8013784
TCGA-GM-A2DB-01A	0.060508268	0.075021466	46.48548695	8.592995284	0.0116084	30.77395567	11.5396267	5.021804304	50.2942584	93.80692871	30.2800853	1.592602999	235.6990978	76.92630898	5.233711708	0.074488836	110.1337596	15.39981013	101.4580506	13.5845469	114.3613184	170.2352276	159.7874102	32.54802127	23.82360329	23.35519879	15.99713908	44.43452749	0.158803293	4.485521216	0.832590336	2.513307059	5.827801778	175.16458	8.043744638	0.176229184	48.97336012	0.118987404	15.34256838	2.620250393	7.956024585	37.24810642	21.36660737	58.58545818	42.11407394	44.37275811	144.954884	10.95921075	98.36242646
TCGA-GM-A2DF-01A	0.106539446	0.036464479	33.84104936	7.144605645	0.011724618	30.85210735	7.837134301	3.912833474	40.72808959	95.72154404	25.38002931	0.907498048	187.5264839	71.7728121	11.69941306	0.055977837	92.28587621	14.05740456	101.9051301	9.677780716	109.4654875	95.71361675	78.18647004	23.06231821	11.19412028	22.36764853	41.41128145	59.98035794	0.232467851	4.661210467	0.736225203	1.41843081	3.468308522	108.9913496	4.129558121	0.104567148	33.89390734	0.21156735	17.4029787	2.459057146	15.19397119	50.13644029	8.885106907	83.47010175	33.08697031	43.99750936	75.93456712	13.43315647	106.6407762
TCGA-GM-A2DH-01A	0.087140345	0.02580757	23.83798385	5.32321528	0.018871871	36.60775107	2.13971408	3.088706386	17.21771188	68.16221058	12.44637392	2.240364838	158.1033546	70.34223065	6.291139314	0.080842783	112.1219295	12.88208008	57.52098161	4.700051182	116.8164654	109.5274345	28.31234184	11.79925179	9.480610668	18.73049483	8.851989415	37.6189079	0.199992509	3.901858068	0.624410512	4.329733109	6.835087471	132.8230658	12.00042196	0.048121492	29.20472778	0.082524554	7.570452757	1.871645299	13.05532087	32.46639095	15.84484845	55.99193685	9.088324334	24.96180947	70.87146374	25.08422925	70.07056914
TCGA-HN-A2NL-01A	0.033795497	0.008544824	10.116525	2.379441766	0.00678786	30.47491376	1.635191245	3.513862073	39.1031246	49.81049343	10.77546492	1.067055271	199.8227412	125.9115194	7.440694334	0.077379282	72.76175146	15.21410382	91.49130607	3.368712581	137.6664549	107.0913502	65.90925006	14.60278311	2.441268535	19.85033818	25.38318357	27.80324644	0.13990796	4.144372028	0.793641365	1.868249545	3.89350541	136.4580985	23.3716993	0.02578369	17.10705364	0.116860876	7.068317329	0.502610623	3.203735531	26.16025309	8.026678832	58.74891647	7.192675399	40.77424551	116.5555432	16.18212983	48.7790172
TCGA-LL-A441-01A	0.068326369	0.016398602	17.36112079	2.968899485	0.01465907	31.80056755	3.725274372	3.460978309	22.07047391	58.21614636	11.11829445	0.782524535	116.7476777	66.20407774	7.708798297	0.047723716	58.4984899	11.46150424	58.70827193	6.543287217	39.85910094	82.21050059	32.39929039	10.75056235	5.260410827	19.54963015	13.7506344	16.61405209	0.131615147	3.293758944	0.618325769	1.522536259	3.795276249	70.26084865	4.462524523	0.04943538	18.51753271	0.055565711	9.23564993	2.554149483	10.06384505	28.37336428	9.491723858	59.35541886	10.05595248	20.21473192	55.49460103	20.60107731	43.04644119
TCGA-LL-A5YO-01A	0.027308353	0.020991158	12.84066113	2.755028138	0.007778551	31.59844629	5.316487838	3.803499747	24.26812101	40.14850352	19.46828781	0.630150982	139.3444142	58.04308876	5.731272591	0.038627863	83.78245286	13.17181769	73.64879646	6.150898897	34.92125187	82.6568662	71.87045583	22.97952501	4.880123714	22.40991757	10.54928171	21.26557458	0.115946187	2.90559099	0.601271994	1.387518193	3.687550493	35.11287077	4.622481014	0.058470593	24.0914034	0.051667455	9.34866616	3.875542643	4.383367899	11.2585879	10.7489331	50.40846135	28.3181367	23.53000093	39.45288028	10.4971394	40.79077055
TCGA-LL-A73Y-01A	0.177149459	0.067238795	68.29195622	9.007549177	0.039036881	43.83391434	10.37674505	5.712564659	57.2873179	96.43428457	15.36417545	2.488483288	122.4846175	66.77143538	9.25096466	0.046913352	137.3767028	11.12717267	63.21887614	19.31126662	90.19408658	138.6336951	78.1579743	15.48955923	7.43921087	19.89454775	31.33255042	50.92562004	0.244105051	6.133208305	0.666761947	1.790547502	4.099867881	256.5823595	5.429649218	0.309742407	31.28282413	0.132036342	21.78757493	1.399258899	22.39013147	78.01339586	9.90799102	124.489534	13.4486795	35.92643138	112.4633477	25.31379265	68.00660866
TCGA-OL-A6VO-01A	0.042608514	0.011441226	10.91793837	2.273534038	0.006458958	16.17509906	3.424048714	2.691369808	21.18782082	47.01007479	23.8096629	1.061893996	218.0790671	100.1612979	4.478023312	0.048429466	107.6611081	16.97898952	100.8829029	4.129244758	136.2381402	77.33371481	46.52495122	19.85198285	2.83182279	23.0325647	23.52068181	27.24324315	0.20270918	4.077328778	0.892572162	1.291281857	2.486265349	55.57321462	8.159737604	0.027865698	15.49821348	0.113003876	10.21290431	0.9832433	6.199945134	26.75020215	9.063313009	40.49478385	21.62548369	47.10159975	60.99583906	8.191524718	48.48981313
TCGA-S3-AA10-01A	0.034130728	0.014178776	10.04856371	2.254815115	0.008233187	21.20613975	2.259920153	2.819077856	29.97337785	52.24767606	29.61607221	0.369711031	173.8632592	87.6104446	5.684822849	0.024686149	61.86533096	15.66032031	127.3617391	3.455373729	88.02704995	70.59321433	49.26243242	22.78928536	3.191577532	23.43218973	29.31978798	35.6495603	0.181432773	4.183452412	0.858328815	0.758871376	2.192520433	38.92573993	2.29708753	0.042262855	18.96185402	0.12497012	10.98443994	1.807181773	5.200951182	19.63778145	4.645331573	85.35477457	27.82900168	54.78358436	52.1577397	10.40080704	39.92041323
TCGA-S3-AA15-01A	0.029054468	0.015345098	10.72991072	3.871848341	0.007344399	29.86788844	6.692478435	4.06992061	43.12293357	39.15438444	18.78962562	0.899174345	143.9079136	55.69533728	10.03381116	0.029790206	59.26907618	11.81710986	81.7773648	8.015804766	28.17429254	83.4854528	43.9677093	18.55171611	2.68285266	20.56492806	17.75310103	24.75552087	0.101786114	3.26934239	0.685147289	0.795155892	2.557291747	76.12864696	2.740260676	0.063992278	18.76960471	0.08968818	12.60963824	2.375324563	3.895944767	18.27018533	5.331313527	87.55937045	18.4705959	33.99083108	46.66602599	14.29812039	40.65448421
[truncated: 149 more columns]
