# Supplementary material for: Construction of a prognostic 6-gene signature for breast cancer based on multi-omics and single-cell data
Source: Front Oncol. 2023 Nov 21;13:1186858. doi: 10.3389/fonc.2023.1186858 (PMC10698552; doi:10.3389/fonc.2023.1186858)
Supplement: Supplementary file 2 [file Table_2.csv]

	Camptothecin_1003	Vinblastine_1004	Cisplatin_1005	Cytarabine_1006	Docetaxel_1007	Gefitinib_1010	Navitoclax_1011	Vorinostat_1012	Nilotinib_1013	Olaparib_1017	Axitinib_1021	AZD7762_1022	SB216763_1025	KU-55933_1030	Afatinib_1032	Staurosporine_1034	PLX-4720_1036	NU7441_1038	Doramapimod_1042	Wee1 Inhibitor_1046	Nutlin-3a (-)_1047	Mirin_1048	PD173074_1049	ZM447439_1050	Alisertib_1051	RO-3306_1052	MK-2206_1053	Palbociclib_1054	Dactolisib_1057	Pictilisib_1058	AZD8055_1059	PD0325901_1060	Obatoclax Mesylate_1068	5-Fluorouracil_1073	Dasatinib_1079	Paclitaxel_1080	Crizotinib_1083	Rapamycin_1084	Sorafenib_1085	BI-2536_1086	Irinotecan_1088	Oxaliplatin_1089	BMS-536924_1091	GSK1904529A_1093	Tozasertib_1096	PF-4708671_1129	PRIMA-1MET_1131	Erlotinib_1168	Niraparib_1177
GSM1419942	0.409077937755325	0.116135257021388	118.579794268221	19.0105321508993	0.0536733047188649	31.7141238226151	6.08937956671623	5.84502963619243	46.226463865069	157.61281132264	22.6396881412113	8.69300339784245	150.260124540305	47.4579173442615	5.21199717559542	0.13382629833339	94.7217148923104	14.4821062019071	61.5832206009203	26.3677620323395	106.394801116198	150.221172321772	101.999908028291	22.612612432041	35.479840799461	10.558946957858	11.3465109765444	40.4302046327894	0.105938650989017	3.84257080346924	0.660786581761327	2.69646496492244	6.32504137033119	174.734383453171	23.3407897071543	0.221286753915628	51.7824010972462	0.054626618324906	14.0187381514993	1.86875814611984	41.7834941604065	112.2695662946	20.7515637033943	82.3991924138334	33.6974798774463	28.6444758689721	61.2303160838864	16.0743139955631	101.582228990533
GSM1419943	0.231302343776638	0.0514364864917482	24.0092682717735	2.89273893351743	0.0101908125482261	33.5214339184825	3.7173790076943	3.04088958170047	17.0594536550777	56.7635339272909	27.4198662828166	0.376324644367332	216.679533085321	84.0792742520448	11.6614415180259	0.0560382068725091	141.599551098062	15.4454016779666	72.0680468068135	3.88308461902381	251.982620912011	153.817211722796	50.0776318499081	19.4791922376783	16.4796245536249	23.4677642338466	26.3141009062858	51.0591373399949	0.22291619826938	5.17658599301435	0.960349936142084	1.93468918819744	3.18778222042039	149.788581343943	6.09837090707156	0.0580818916184944	20.117038189862	0.255736754499231	17.6158872474736	0.539819101398268	31.5801781091497	52.5813516564949	8.30401694964102	53.7499714350836	34.7665819346741	64.6610053036708	64.1809897876502	14.2676432914981	86.4677851257089
GSM1419944	0.0497287755499775	0.00845352867453891	7.77865741919577	5.36495172429566	0.00710169126966315	5.18109613992445	4.97211008192072	4.49591772848621	33.1842207766292	38.6275753607276	15.9137556912991	1.33838109735471	157.467013075051	100.010856324328	1.52479983862881	0.118058885050184	176.742925766479	15.57455476101	82.2874422832707	5.04596938619639	203.40526236066	93.2442960142063	81.9844739448614	17.5264568017587	1.85223053117489	13.2848963833849	9.92730549194017	256.567389659074	0.253434790074796	3.58823510698584	0.799480002923796	2.70666740145376	3.32061673117739	161.70418659003	9.9413058548295	0.0346469209225415	14.0528789080868	0.0720661713971736	11.3293164422183	0.254496494786989	4.9596124125258	23.3401757043036	13.6249460223446	45.2898600137783	8.01947720411882	40.4394700587808	181.60308649292	3.04772202334215	58.7531368562508
GSM1419945	0.0465651789767018	0.042640827008026	26.4092231785236	4.99319958105476	0.0152009002518186	24.5618033011838	8.40797019096333	5.33219083975711	41.1976763994454	62.4195782116193	23.2352366483729	1.36812125329065	114.503674188178	61.6035702156178	8.19883715064885	0.0436030078383548	78.101384937386	14.1781595763374	79.0333835425417	10.482949363259	55.4572479390726	103.531528301146	50.4511931813159	19.1523949871623	3.84157642613961	14.0154756016341	30.8371635228094	48.3317235942593	0.245984516820103	5.81190423446292	0.827187809444442	0.874570690342539	4.48787864361223	129.641704140435	3.70429360003694	0.145293990403242	19.3661807646649	0.122898440877183	18.5190906518015	0.756254898792079	7.93654112927919	50.6805362858943	8.37880550213303	76.3475145475023	15.178310773762	62.7102883206572	58.2861323489081	13.2999204242328	55.9976524521123
GSM1419946	0.159969920620549	0.00818597686653473	45.3916497926915	7.44185479458164	0.00493266256912655	16.0645537739561	14.5949768642458	3.5589195043355	30.7305329367568	137.829950688727	20.4029299597312	2.03104311374232	187.582146755116	85.8407003055947	0.839665999132716	0.0395926546637987	81.7090637126331	15.7427716213557	97.6145384429036	6.74631477488392	101.609582222157	82.1690769606551	82.0897512509518	20.4475682059617	4.49987228107075	15.4640776762246	11.4158565927428	15.4142057320417	0.125121233826267	2.13085375553898	0.736672837383788	0.308924907135402	5.2195564889008	57.5940266656725	6.50281215484675	0.0252653203668164	29.148717167112	0.0844215618898133	15.5134572371469	1.52879013392914	15.6860621786518	31.0696767394503	13.3739652320242	47.8267207456866	27.8960721944977	27.8185742893744	60.2967117960901	12.9559193232297	59.6642278013481
GSM1419947	0.0773024712967026	0.0271252683913678	30.2474003129871	7.23025504542844	0.0114719165201671	12.4685665343096	6.63456490526017	4.16017091200982	58.3379611524904	86.6809309742914	18.1338359058734	0.820463953295883	120.801457497846	51.1568971666274	6.28743757980384	0.0365616460254199	92.1992988183188	14.7150370145885	89.5289495745414	10.2727802441666	183.182025637827	106.524931777071	94.2440956164125	16.2578397894645	11.5659712778484	14.3660802485956	24.685403811721	87.6866756911239	0.24210939394377	4.81896936254363	0.840175586568748	1.00107040911208	5.16936319409639	99.6955378845632	3.68609503590773	0.0550124718051827	22.5403477472543	0.0999839867484296	23.3644415205022	0.826248568498819	11.3714751305498	43.5226029934274	10.2721740129342	104.260180233976	11.2313098775	45.2292582903583	106.200300144931	7.7576036612954	63.9261250345974
GSM1419948	0.0124099623995308	0.0085488616890264	5.69775928823003	0.685991102186041	0.00663752093528497	16.8432580450544	1.38965656768665	3.26878597345407	14.9967100063835	20.2403841180936	15.9766073416092	0.293332433642457	57.3140317910697	42.8713056758583	4.15625783855327	0.0232454604306312	38.5837770117806	13.8618914404311	62.472598271518	2.66843711547136	9.13345591710104	55.7024869854161	18.384497296855	17.932958756802	1.23001495618574	12.4314332350168	10.8364276139378	12.2180490577757	0.0904955048444324	3.26104534195245	0.730381347379105	0.401218126743033	1.86642579767129	21.6263724094496	1.75701551600978	0.0449216525422586	10.2714993062208	0.0695560388386103	5.14723372434863	1.23516382466139	2.1297481507362	6.59602657839067	5.64758095287171	51.1145109012684	11.9155216988902	42.5184962679151	34.5569839794554	6.63201279900081	17.7374925023301
GSM1419949	0.00595415068137874	0.00433424483265724	2.61090855683391	0.288185275136388	0.00502457364835852	40.5779540579968	5.62893351437375	3.24050527237439	26.3518464864663	23.0545868466564	9.95513433772973	0.169505141913279	48.1670543033617	43.647176996032	8.43068954120438	0.0132846169600203	30.6277545167804	14.4737551239635	85.1107682341984	2.02153170151522	21.862595687478	42.6424554738568	22.009673109946	17.0344495207658	0.273981320945195	14.5970859961125	8.62178730475449	4.16072345550879	0.0598100732742676	1.23094569327254	0.5985293208149	0.206258319602653	1.80552058690466	12.2014596219077	0.325965586879964	0.0399041282996063	8.49974756027221	0.0767212650060576	9.04951991182903	5.68664183716097	0.99435242481792	2.95671424716156	2.04450354005746	67.8297056895893	10.5586039807959	19.4180333310037	17.5026368738493	19.9448908931275	20.6660871165715
GSM1419950	0.134986488349672	0.040389507068565	45.7700080448185	5.72796568943849	0.0193829416264115	29.1183896971623	12.9431255587451	4.10733491432589	28.9113281642857	73.2515019711205	29.4815038870924	3.28717436397214	183.733919940256	95.7690168435888	1.33225985930091	0.0473336774694327	70.4235295765043	15.572423912962	73.4015089206606	10.9749132872494	17.4656824692213	112.783146709806	56.6544057502676	23.1065464550535	16.3847725133579	19.1466657199105	5.86476599310714	25.2010430060427	0.0650358468727732	1.89635557529765	0.802479996002008	1.91654413906475	4.72036773057931	132.048151892527	6.49309784446662	0.155729252964361	40.3454489990838	0.0686605205169915	9.54851244494977	1.43212609066614	25.6935633920559	47.4876168195261	13.2138002946858	54.9023686299181	30.3365733584741	51.8671135312356	42.9185032304719	19.506963216563	64.0225224509866
GSM1419951	0.0443483958552706	0.00565389030959325	13.0057859590114	2.18714775102072	0.00492715139967841	42.7559705966325	18.1994047924751	6.74754397377722	89.3311442489552	58.6587708925553	17.4258102676991	1.35504887545537	312.303785065667	81.8186569882341	9.73675434741152	0.0309503196096108	32.7728396606562	16.0288588506277	132.518475872429	6.03800269475206	190.122426019766	68.2554648133827	50.0597172660939	16.5663579261928	1.50548499350081	20.5444738690049	32.00223756067	19.9689724530985	0.164439649727759	2.7865078146911	0.81696963310962	1.40191894223441	4.91095565671385	70.0452122461286	1.97872028311189	0.0505714117435154	24.8810079606792	0.291448262457143	19.0018604364251	3.59427666210761	4.13674416818236	30.8822199477831	3.99701940076988	86.6407243391733	14.1453718355696	29.3135599570143	254.884823062934	22.2230635473949	96.0637908222908
GSM1419952	0.400536749130215	0.129672689722279	102.416321482916	21.97403700041	0.0274597866531861	17.5689240963299	12.2866176802482	4.92513922473072	44.9852661066611	216.580438459353	36.214715543247	1.39344195599297	170.23402984156	85.6508323238709	10.7720673781006	0.0969424599043333	271.388266292954	15.947888732902	98.9845842965624	9.21588612146559	422.868954253425	347.476235827149	115.541738829184	18.2725848532648	53.9967188497468	20.1797367488643	49.2487283224588	111.167033907387	0.939610607570823	7.25881785115783	0.910966792092413	2.51127797347446	8.75011507757595	209.826339631102	21.8855568080548	0.127396731925814	37.7927218665796	0.23319736535904	27.8316263807026	0.973714157994897	49.1279050108435	357.324682105703	16.8476982969578	120.136145830474	30.0342526281206	61.6935153147995	136.086006476183	11.9010488425197	193.865817778766
GSM1419953	0.159167833411856	0.0177184623640456	56.3529560121256	7.16379897438678	0.00718039810445826	43.611950077928	6.04840463798718	4.74440210881819	35.6672463080878	103.86155056708	27.3373881280827	0.729169732759949	209.478404053573	84.9879255894193	12.1192775153726	0.072680842264902	103.318511117764	16.229681244822	107.609492045003	7.53007409744514	181.364983901004	121.112899245469	83.8397760883189	21.3938836431895	6.09414807685383	22.2904686945052	55.570274285108	71.9234949628385	0.467805918027217	13.0751205840559	0.933058774097458	1.87957096353428	4.81061719280328	101.185074552618	16.8928735485264	0.0372783821481863	16.3807563473113	0.109698518772763	18.8260923900243	0.723343744783837	53.5823494177527	76.6630126438718	10.062102377331	43.5248333091542	14.3613410995377	71.2114612771608	117.818164538291	20.5217441582833	44.5150645090173
GSM1419954	0.0814701746365774	0.0488229913894401	49.3464624562866	4.48600972349263	0.0181674696219097	37.4894070096621	11.9037088367799	4.22926959267601	22.2787115171065	82.3643696901524	22.9789080349288	4.19253023931292	105.690483071722	75.0797272605301	3.90668239784181	0.09529469232895	74.2838086464426	14.4962217521569	58.2064563502631	14.587712286275	16.0281514253342	113.926894920629	76.8749968966412	22.4620368540929	6.87507035158303	10.8593045751803	6.72475476303038	30.7603662030212	0.0793810723177688	1.82975440857704	0.715440500826754	1.58031277436657	4.75086027681903	135.563215024937	9.24274380435254	0.207574511746905	24.3394902887085	0.062191835857704	10.8342363993411	1.22589001590552	9.09929051862097	33.0140113952874	9.9018352328566	63.0138088499109	23.189268493207	49.3212775088691	40.1581929278377	18.931896308169	62.7064760392342
GSM1419955	0.0392673429848026	0.0183464981455174	8.12355567694848	2.32955023256826	0.0107948103912025	25.7585717419662	2.13140293996976	3.18422766437115	18.3125605252502	37.311594740874	16.4614397239078	0.405375532154356	94.0315990180987	49.6665121365182	3.25564287392624	0.0232287701454143	64.6196405437507	14.8369668183173	62.575800138968	4.08302417620206	65.7123070952775	73.222761983767	39.2159713151922	17.7590234380581	5.46185093470175	15.7249411341175	7.13578756670829	21.5652411583434	0.113905057438801	2.76382499499482	0.703243084962235	0.819868422164286	2.83631165727453	32.9880525880013	4.53920727487948	0.0393286545504171	11.9185258249159	0.046213171213337	6.74737210461289	2.19544632904129	6.31714455975539	14.8202660157602	9.22759442216722	65.3079008985368	17.7702744956284	27.827624636552	30.6287374606606	14.3799671889538	33.3125980248628
GSM1419956	0.325969075520003	0.154400883261753	60.5149421358898	15.183675712486	0.0252391898146386	30.1516274564356	7.42968083845171	4.28063965284676	34.6543550705457	96.8887681833254	25.7367157682014	1.35345936133446	166.980156840708	78.1111836629602	2.9581043150189	0.0783573932715351	165.056233728804	15.5593324488812	75.0052025322009	14.4696519504754	82.7648721217325	238.729012548251	94.3810734500083	23.1561157695222	106.921745662009	17.5284288784151	6.85444399469118	64.2063696638695	0.151225366908111	3.54572775094598	0.757234302276176	8.19761445040609	10.6669599862927	274.875089280208	7.46468500526834	0.177016089800731	49.425867255506	0.0587637125794845	11.2813638433833	2.22862065216042	38.3430733029334	64.2492268367269	27.6411089727686	64.6883432585623	34.5591861200367	40.0716715372149	129.726136524241	12.6108652936276	115.130097887086
GSM1419957	0.284479855092501	0.0240489448607343	85.1256456518442	12.7717722454732	0.0126188474506391	40.5456215959585	11.5798778471165	4.82245165466817	48.8164142399128	116.070789131941	22.5707961363656	1.44912562649271	147.18802132674	52.2710147437273	12.6390359228075	0.0361421914696358	81.0239648639447	14.5529075602997	87.6117653735888	16.5357651303241	86.3534716791576	126.798782971332	46.1789224391551	18.7547564342004	20.2273035888315	17.7671203969022	26.8355122215958	51.2695173432156	0.37177171918031	4.86241829705272	0.833737130688448	1.93467729889335	4.66747666039656	226.1991980611	6.2035387702217	0.0787361102681331	46.696592490815	0.119276572071154	26.6816189269611	1.29980919937029	37.3876793313832	145.198898165287	8.30171657400006	94.4539342652463	16.4831307770971	68.4380862090797	120.841118795991	16.0155892652458	92.9287805713295
GSM1419958	0.223600823325847	0.129827677873802	77.1011895503344	12.5144681817653	0.0349323809243466	29.4513280301061	13.2258625525731	6.64378244000004	91.1762098255681	123.722197018257	27.2406766797329	2.88003589176373	174.985247054166	73.0395481216586	7.5825181322914	0.0578966478943999	156.900919196169	15.5673240977878	97.6408176504096	27.5931524988663	300.298110859199	143.510469319144	132.501288216624	19.1952884560336	8.37195361742111	21.228875505595	65.8686077875088	95.4669498766644	0.417297400013093	7.39957083449173	0.873476408213041	2.73985644717821	4.22229277716652	200.098355674295	5.14937027148896	0.381815770197517	42.3305365726752	0.280083154805223	34.2101158701504	1.23103584941709	30.4937409606433	163.193029006941	10.4314608425725	121.147424347505	23.9312084141985	59.7758030735509	246.749912190218	13.1713589925079	115.963278102164
GSM1419968	0.0805852800465868	0.00919690849951761	40.564334199662	4.22358475680733	0.00921641245700949	41.5674813464959	3.1252204891658	3.23982899707186	21.3801642872499	114.702953831966	25.0050880853967	0.703092624881694	267.956142412455	114.984725840337	6.29339838860014	0.055398632303201	83.4915958496793	16.173855645376	101.484239959485	5.70844663698402	58.8270185910236	94.0549559161735	40.1258371391884	19.637795620281	8.10022905310196	21.5544982567713	36.8249375745909	28.0462529694962	0.39643762002108	6.39563502702273	1.01979008195865	2.98104577396196	2.35645067847842	197.64176123486	4.98279860535159	0.0432481245159265	25.8308066915556	0.198973843946307	15.4860856507839	0.745823010966444	18.3339641231528	32.414282402914	9.44192270509795	59.6321447078884	16.7300455244367	67.4680990337607	150.623111068612	19.747138073918	56.4378345828373
GSM1419969	0.0499737520165782	0.00510663820302667	7.50318694487491	4.91738916166977	0.00467932042731419	14.9564237733718	33.6251336962928	3.30527118592169	53.6691109723024	64.2591703663088	12.8977409519138	0.470747347777058	432.409151073	61.7837552171038	6.22807203960922	0.0502354675049046	44.592690741936	15.695030600069	116.126711604131	2.75813888177122	265.950085322505	95.9850663994051	43.3561287473943	14.7929751777705	4.97211736437466	20.402339750997	52.636518813559	42.566022043407	1.06055170575822	7.73735860994313	0.920694771316552	0.601846200131517	5.18355822887809	97.8670433642122	12.3203986211165	0.0219114181759088	34.5833058580822	0.327689276839669	15.8398237661953	0.840194134285717	5.88484165832041	37.7326595533309	3.22132416237127	55.5393625298269	11.3741736427012	25.5858751960712	232.382726799947	15.1345128894127	85.2059044662001
GSM1419970	0.678426066395764	0.0708290150364689	195.728937122161	10.0378902363635	0.0445030946448572	40.0603548722411	4.42463048910052	4.29364995164252	31.4311462102675	136.775690863367	27.5107934843103	9.40233661519311	161.54713739052	88.0051201048481	5.64993961050499	0.167375200202405	127.603286905251	15.7316479216948	49.7403473821255	12.2272403473975	62.8731941315624	276.828175753954	92.3898578819466	27.7374414879975	72.8729523165923	15.6425358193298	17.7282138416842	23.6822290751729	0.208744777272029	8.95321643209617	0.753829647840764	5.69139188866822	8.65281438115504	286.491558933498	17.0066244488296	0.288930268657729	47.2209551927608	0.167007550637904	10.83548738146	2.4931894888335	67.154104648233	65.0898838668827	14.3990511261545	67.1479564346514	35.8548609617056	58.7955535496645	122.461165049217	17.784794103866	123.879581137987
GSM1419971	0.0326322310231926	0.00744894356538385	11.3636126132358	2.12436305434422	0.00451522517741153	9.03790796624596	3.07703195688501	2.37279014327499	23.3173901570795	39.7306464779946	13.844179710275	0.454207727926942	85.0429999823326	51.5043599660393	3.32994994978859	0.0268109116959159	69.0312357572474	14.5689307595936	81.3772280744168	3.34972383667493	104.378901399994	72.1500005961654	45.8094517622148	15.8374866799524	1.37045712820092	11.8728938782237	13.2725921613403	49.3885630886949	0.182031610040285	3.49218755324819	0.776351096769508	0.672706238992895	2.421095645963	50.316519558527	4.95356955713363	0.0200797442854477	11.9340565539269	0.11929592345241	7.51912887839434	0.865749410614493	4.8372351275751	20.6379000151607	5.47843694986712	50.5446472065516	11.7020309677692	39.361915704251	44.7928612184244	4.72911109651832	37.4152784690148
GSM1419972	0.0827887594456163	0.0789621341497394	23.6997217339476	18.5338840226857	0.0212888263350242	27.8410893465028	1.51621729659409	5.44846366074451	29.9806528544456	126.600208400883	38.7822486702758	1.56902536921355	488.009034098955	158.412075978919	10.8740025807107	0.0969424956097083	131.266459922175	17.2339435375104	128.326561804615	10.0118856690811	215.431721325482	211.872701661686	85.7391731742917	20.5336413574362	35.8273167503216	27.3954671988614	60.8479992675117	179.434391926643	0.78107361663321	12.0099434188663	1.07107935916579	5.18055562007615	6.00592706107598	418.258083358939	14.9777549499881	0.0492592727978962	36.6874403328393	0.127314610242504	13.9006509104124	1.18962240106654	11.9792031486177	105.092766886062	19.2914772091979	49.5186565804881	28.8427172300459	82.8344009391025	119.641098707656	12.2350542995473	72.5945642727421
GSM1419973	0.230092535796403	0.0271049045004564	55.7624780732462	13.6842668492825	0.0147101056948253	84.2964225729399	182.296726361801	9.73534925541479	104.536239819824	182.282964151772	22.9402397707579	3.5646555630741	399.67744103917	133.831953646757	8.08847014696113	0.0679460168760846	185.940908273113	17.0915828060269	168.008039157412	44.2384802663776	166.923696093563	114.330639363906	126.504848660196	25.8985729611032	10.2941394156726	23.2861454119568	18.5897881934118	25.0300351773482	0.126040958088997	1.81140918556562	0.61242018731957	3.4367491964599	10.0412818565434	51.8636587580618	2.04102513851683	0.182773380587473	46.9984527096177	0.0832732082880274	22.5505902543471	7.06649937766685	38.8785018865095	36.7602877972523	11.5778940677145	120.201865669154	35.8904020851142	20.489242554576	120.141785230836	54.4280130405393	214.286886083631
GSM1419974	0.0899322052836696	0.0119451989779916	27.9956391532948	5.36598469384824	0.00395488598201236	28.3509803023321	22.0689131895982	4.8933160935643	30.3507929816879	45.0850027278083	24.523123991011	0.772022575706488	202.278289024928	63.0249123932062	8.75147750639211	0.0160056617820312	84.6699011425484	14.749880698161	107.575116532672	6.1822066144621	79.3751626568819	53.1010466552709	39.5670129663635	20.6068206464159	3.14555433291163	19.9893590525868	20.2168760544265	37.9689166573473	0.110318968920674	2.97937218411406	0.779722431296465	2.23880439512505	3.52979485568253	72.7200731120139	0.801538827523311	0.0214647730042646	22.4586140479639	0.226618753853935	16.7199332505956	1.07120905024919	14.4793037709904	46.9348627650868	4.83476190331191	85.4361080197247	18.9866952510886	58.1346206063082	79.3000059748376	11.3959905995487	76.5103250293365
GSM1419975	0.118479893426037	0.0631232695809353	27.5913595914174	11.3926930785387	0.0180745027502202	20.4120588415059	2.45629065047002	3.5277432442167	28.7145814087725	69.2541304898952	19.1980323780097	1.27989591113014	147.835273887425	75.2036830907768	4.68922534696061	0.0717212539338973	136.003850889708	15.3001484452549	74.6101832547057	8.74369766273751	263.298342462129	332.901253402885	113.272267079124	17.9998051644517	10.3184150837617	16.7785099486805	20.8920876611575	72.5321905398204	0.172573607992773	7.4466762442029	0.842714519337201	4.49412228231848	7.57296166543691	148.0661982988	10.190419283594	0.0921386834259143	28.0230123136464	0.121752873781595	19.4608060916094	1.16788107203475	14.5008603642327	72.0893851113911	14.9412276284751	108.295510846506	18.6382720226051	40.6038725671383	222.406460880124	11.8099126731946	63.895417968197
GSM1419976	0.139061206183336	0.0140008441136953	20.5491308126139	6.27324485723104	0.00952748070173844	16.8212548252559	3.72043254628314	3.31418925949796	25.7015576645313	101.039601799307	29.3858462477392	0.523044143558517	318.944360120648	133.914022571779	2.45984822283746	0.0404339950301259	150.58418604605	16.1502630359211	135.453867687638	4.1138908703921	170.103904032347	431.564992863936	73.8784670274571	20.4102136351345	7.62868014388823	17.178885678918	18.3815781180348	54.2585713139571	0.228751769605688	3.75865174875491	0.864813649687255	4.58913952487261	5.41621682792037	129.442098804125	4.78860761121526	0.0321679225585038	18.1431198021517	0.0859484700938214	6.13891962548564	0.313366160990894	19.2427107509491	47.7234969269247	8.86133730652004	82.6111586582661	17.8324869656962	57.8903690507449	279.189636842973	10.3441940101806	141.893353249771
GSM1419977	0.281580187804044	0.0179119024401514	31.2424213143836	6.07440305467548	0.00528080423849726	18.0020285664502	7.30504840343562	2.95888483850119	23.2576574845435	94.0247172494941	20.6074667222683	0.668713105676958	169.557816526439	60.7561534988358	7.61789611334719	0.0182842314595716	80.2457081583141	14.717953007374	82.8835584078459	5.93848041252611	185.474390813896	115.56404137173	43.8929066413211	18.5047174860552	5.74674118423692	15.6926094454042	13.7235613515771	32.5813681292554	0.164984700345672	2.45623257019185	0.828147485840607	1.69653093327847	3.83738425631163	171.657905618914	2.44292712431833	0.0257356925689229	28.5669531084967	0.0914011073101635	14.9233930085235	0.663814175735234	29.890642263739	56.9333285087081	5.00628987447392	111.297615348923	17.3701273853443	56.687647611515	146.842227569541	12.4874599970092	124.353770011606
GSM1419978	0.164925257366467	0.00385446867826178	29.626643813126	7.54021646653099	0.00335658243829453	34.3622438828336	7.53815665541034	2.33395283143192	24.365021544758	120.56471771597	19.1941842133166	0.701586253158617	670.885520202101	149.950774084245	16.6327946849887	0.0743932818253889	48.4118869517897	17.4135397728682	199.802537625061	1.75427815162261	255.487019993112	139.000890691527	56.9473495449494	20.4235365619863	7.25934043949785	25.8404339056523	37.8578837690515	15.9241325920171	0.0899010196661827	3.38351715861594	0.848241147220286	3.83076270889519	3.560615889802	146.427936533534	7.37847804653085	0.00815911298110259	43.3481921316675	0.279327436271194	7.28459542486708	1.17241525576096	35.127345311244	39.606132892047	3.96131308124089	61.6002196991546	21.2023057629106	62.2874374813743	858.847424605206	19.8922549883397	225.394961876064
GSM1419979	0.081921149246687	0.0534695366958395	43.8487152236476	3.39403202973933	0.0235191891058732	50.5568766159992	9.58809957065346	4.92934333705698	31.0589049823705	78.3358038322464	19.5475810339842	1.93794850909372	132.819616471201	89.402030502783	6.10933427064216	0.0467651889602839	78.1639606422922	14.81929788372	64.194949908283	12.5117842653792	14.8643177067001	111.908164746105	58.1159051856718	21.4976460741941	5.14801061606197	12.5276479056759	5.09237062344749	27.7329677911682	0.0682898448612309	1.55793910353634	0.751739765289875	0.77568707249123	3.91741496210383	181.276240411179	8.40602583263209	0.289485808931942	25.4410034110409	0.0628230320132177	14.0024695706214	1.64793961193112	10.6113494260884	26.0874419661021	6.24724432843954	75.7167530083465	18.3214924485119	51.3890815510716	29.6584696575182	31.5403628763389	51.4094019439476
GSM1419980	0.0599186756542193	0.0236712299688313	43.4503449868554	2.5405755237353	0.00926824164141139	29.2009409618335	7.27691466280707	2.89031350257432	30.9566024965098	58.32056754352	26.049284163121	1.81889881739315	108.851332615196	111.340147841237	5.99333166563841	0.0398541395676388	63.7901914770259	14.7201360148867	76.4558974370948	8.53814742982204	19.6680093513773	92.6991133889695	54.2015397753442	24.8112857699907	1.37107220430823	12.9251492665806	13.5475628571448	23.0675165805352	0.114508876896692	2.38814027896786	0.871332533589104	0.737410073388364	3.32876154674097	339.980288972893	2.88611368591695	0.082661149711176	19.7067378427283	0.161612088787596	12.883177497651	0.391011685320424	8.08295951934054	32.237952678331	3.91736569045142	72.7332824225279	15.0230238844702	90.2030871959473	45.1716090645425	13.1564749831673	39.8962020742849
GSM1419981	0.170817840588649	0.0108173163658784	25.1107943132331	9.63407245819067	0.00594266822562008	24.2585271886764	10.8255415800999	9.70699034845071	50.3312694715913	51.6826567819549	21.508265988915	2.06347113507425	298.438768500047	61.1147005816251	5.50954996660335	0.0738645902347383	132.885668094063	15.6812414844657	103.741869094675	9.34928865054496	261.942502598682	146.614100139859	43.1486061890347	20.753224346672	5.65512493590932	15.8262691052636	33.6112207234915	112.287675587367	0.691511313568555	14.2694675642222	0.756991596851843	3.52790510951578	5.52382120836065	96.531703943538	8.4898023282343	0.0368021987188272	31.2110414341907	0.319040482875881	16.4446146177612	1.3463557319126	24.42479624365	29.2718315424235	18.664335067822	41.7413753845739	12.7227795405818	24.7787029750255	161.411054750852	11.14688142117	79.7111969897067
GSM1419982	0.034158657752555	0.0255849382423973	26.469006299391	2.31064652937612	0.00971668497026176	26.9043907764709	10.3026847177782	2.99622423612172	30.2633735878524	51.3441671045169	24.8204569878952	1.20521432459598	116.575220022523	90.0435243916692	5.6932469704637	0.0265321658815618	68.5735305109737	14.3983982214582	84.1700793767697	8.30165424553818	12.3319796560766	74.5276055234033	53.71662513436	21.4314340753734	1.37950278173936	13.71337964714	17.0461314103785	27.0992873890572	0.117521887319145	2.68231598308202	0.872940356260231	0.618416009262701	2.80968569243229	173.286781678478	3.271207274472	0.0896053466376956	17.845699897658	0.133895780765541	12.5565496318428	0.629640441943121	6.0667622964352	27.2327762549185	4.93411143825349	75.7985549818345	17.3219224981765	71.1167350225826	41.6352225209967	13.4173272251975	41.2372202703181
GSM1419983	1.38020003272135	0.017671949979696	29.8748431157665	35.7103625571558	0.0223636059951909	59.814279152451	168.228653716783	6.61288875007876	370.184299448437	561.343645686271	15.7631362804642	13.1162323993371	1877.9996328837	380.837866055729	14.2573811086922	1.14679157325097	167.268387037352	20.4407447003737	245.646015727709	25.487068926222	631.282473410276	1203.72003678224	181.483423076733	24.5348484815019	33.7215106836592	28.9643801718114	416.867658194027	37.4192612099363	1.03012666315915	14.1855460062765	0.893988678654816	2.22852086712842	8.3577983012838	189.214891360046	34.6107347457508	0.101556079901419	93.256475619189	0.233621788135843	17.7199810065275	1.57951993006325	176.361834361197	59.4206004573644	14.2113830759723	359.076688971489	11.6839345136781	32.5889533042494	1007.53253004981	41.467055811283	582.894790490129
GSM1419984	0.0934867800915781	0.0670609722856765	55.8479405403015	3.06820584916007	0.0210585367003767	46.2322878051239	7.56543382162622	3.66006857489174	24.883924233007	88.3889905317544	32.2543058199375	5.43153599429654	144.755840396214	125.985756876719	4.73648686182164	0.0875624551407819	94.8223997531156	15.3056874929999	73.147744903139	9.19325300762115	30.1983062770597	133.419502995665	94.5846073030458	25.8973071318023	6.81952162857735	13.4455767219032	13.0928795585594	38.0612905836907	0.146632631364496	3.77190279514115	0.867021933925042	1.10305530596487	4.53625211249914	267.772804448475	9.06831645281805	0.190796738041643	31.2475554450771	0.159537581502106	14.6453536852907	0.942664709407848	12.5014217739344	38.4798222019373	12.3275121267378	57.8471086244716	27.3567278898785	79.0968248668922	32.1770792978874	20.1979823348394	54.3083775196851
GSM1419985	0.0679827728502794	0.00741176700706905	15.67798991743	1.72679247709747	0.00489412414606398	62.3286178899987	89.1324023552426	4.75052523202834	44.4326719805089	109.601332772091	7.24641296281819	1.14417546646763	279.79577946497	78.9974929938567	2.70170596262579	0.0579180854155011	44.7270495625607	17.2051293052268	85.6509675935155	4.56345031276731	141.198463430254	87.4391905153318	63.9949083151701	21.4252736487042	1.80641338230436	26.6279329257859	2.95496377282824	3.56564137719458	0.0547569880578578	0.787850823587953	0.606886463652525	0.566099068974183	5.27643499701011	36.9050231267611	5.35813482242876	0.0265627916394296	18.7402532974273	0.121287932301829	10.4447752566072	12.7991403989057	6.7480128261672	9.6379242479882	3.35336228574912	79.2438892994694	17.0889684747289	13.825605780823	27.0454358835404	47.1631234334097	93.5222237129472
GSM1419986	0.0769047901235871	0.0173062970520126	19.0758829984241	5.39312806690833	0.0182384548821746	23.6119695611834	9.03062961917062	4.62424975633281	59.6159637970693	69.3826294288564	16.2670603761215	0.532257497067093	157.992804105889	72.2589260059145	11.2995200116388	0.0910524746757218	231.004381501311	15.6776683452632	81.1244597694745	5.28044978451941	282.077437307863	169.224564386781	49.8841646544632	18.1896212943548	14.6212364814937	20.6037655814862	127.586927091353	66.0300035021664	0.821576103799124	24.2318934642435	0.898154466838893	3.31099929788338	3.64117722139829	77.9326009823441	20.677373052088	0.0963870314693031	25.762608944791	0.162476877360656	14.4071464426056	0.770039867276985	15.0880189632695	47.8871883118581	23.5387221524777	47.6650019596545	13.9253647494277	51.7171834811423	95.6186814641627	13.9531955702258	72.6751827182842
GSM1419987	0.0489267958762464	0.0216325833950456	24.5641422983881	4.05183069303953	0.00719427087301177	23.6387845368915	13.4749356053024	6.62973424367665	23.3210632991447	44.0456184769991	23.3204936707062	0.439190324942869	158.731581254958	54.4525960788495	7.02333885167278	0.0214337490692973	60.8657164328161	14.3990848086449	127.602070300313	5.98807090920626	98.6936241141135	84.3111004601513	55.1609630980844	20.3207101971324	6.97323000869701	18.1362488110453	30.2050859653267	54.8596467690274	0.297052707311517	4.87868088598957	0.889923164726503	1.01389999002771	3.61449388138395	77.1840784353467	3.09893272017345	0.0410056794611619	21.1302371825566	0.173777849922092	19.1004153247263	0.748096803026757	10.2819154286841	35.9164377514416	5.82664812929774	66.1121660329922	21.2281224184712	60.7410995271723	215.515327358038	16.0808640515225	70.0623501652355
GSM1419988	0.243929161910001	0.0902892470629265	34.5228280981175	13.7979249998144	0.0243107771437791	19.2790422883698	2.51388436332941	4.94965900788659	42.2741919893758	101.465644803738	18.4319846213995	0.530973137206895	230.193201133895	83.8024178432395	5.61257863678625	0.0590520979892387	228.711029584601	15.6715396666257	83.2093109529663	8.01573884642352	490.254511299138	471.52507283891	63.4664070112872	18.4403934570758	35.4120030075754	15.3376183131682	27.1777286366231	113.968106833743	0.432711717891134	7.98095802359797	0.917785458044336	6.81947517636234	6.61712710781769	148.406620546227	17.5874099007427	0.176295108206832	42.0661526106441	0.0604185213740945	15.7270289473346	0.456236021768603	47.3500156389998	78.3587336363574	12.8612255563523	83.5574040230476	13.7628816382308	60.5776456244716	293.597653836819	6.61966545323531	128.744659912361
GSM1419989	0.172124151037542	0.124527166060752	77.6490659268356	8.78988337557312	0.0388773999774776	38.1656821148456	22.7710762173782	6.05756603311102	37.919217386652	104.103734773925	21.8093417479283	6.81828978328651	93.5815322239118	49.8739433818035	5.92160436133695	0.173844323411338	95.4496740536236	14.0425539075028	61.4415976515836	34.7269360701375	24.0777447607256	178.037124470625	70.0551530946705	21.5565424923577	19.2006174010823	10.7413999900855	7.99953781596066	41.5953567066338	0.0929223977232786	2.44506787737397	0.713222136247015	2.03875625519029	6.58244806034864	121.981641542621	13.5729736668846	0.501077235366605	37.426063723671	0.0585191681136743	15.2483787428711	1.66104143026639	23.567510613124	72.9914407038127	16.4551053133518	86.6097901954845	21.6362662172178	40.2273252401233	86.408417660447	17.9661128456851	111.888517101367
GSM1419990	0.185883342443422	0.0921186907568409	24.6500560386645	11.8831649291286	0.0322308964455156	22.6741448111025	7.9872514896781	10.55954567257	147.232825476155	111.016531024584	28.7692965483693	1.6103152365309	343.538994837212	110.633036325899	9.14471839256043	0.119673147748983	192.894424134673	16.8285716277027	136.728266684037	14.999345488848	949.05366498897	245.965365432233	89.3690180612145	20.6648411027226	15.917419876743	19.7717592205257	160.269602602907	231.481190444496	1.08660537444534	40.2846822567924	1.21531554732944	2.14152706625698	5.22925849782489	393.62750110054	8.27448470177385	0.202015882806767	82.5529550845316	0.215323984716476	19.8655471255887	0.96321641389194	35.9010520273797	123.200013030335	13.5780425306583	88.4541726957286	23.8216906840725	81.9846956259464	771.17570162377	8.74414535625827	175.17305975688
GSM1419991	0.0216334441272919	0.00561500323822624	5.29653520512789	1.08920823124641	0.00385634361043106	11.7097933856383	16.5886872263547	2.96174793205059	39.4031779811242	47.9388108025806	29.885604406796	1.04176889387968	245.8773741388	145.801402722986	5.48604642479666	0.0589223908266987	127.58443447297	17.0740661570559	208.931859031941	6.2468073909006	78.6783599004032	84.6615245119223	53.895861990425	24.1434804968819	2.13913024408599	22.2784359435053	49.0517263535664	32.6465836990744	0.107099451307739	2.985735209126	0.916269285284729	3.17976744319996	2.85671749178711	37.0770275855309	2.32098691800333	0.0138587944037296	41.1245848625497	0.0656661492994579	9.26309736661779	1.06304527879614	3.21494143784577	13.5276985729404	6.60937639154622	55.1819225583095	23.3070926147255	79.5460191857261	85.1535341728536	6.46921043645029	69.847037743923
GSM1419992	0.0800186089782582	0.024519827660416	17.6083804309488	5.30936153977847	0.00970667829252446	20.6140833151828	1.42294863783051	4.14709347014785	38.7392179706273	31.1068973656433	22.1369229432692	0.872430121449353	155.681172816087	61.2885640492272	7.10403671194944	0.0228353739468185	58.6506268284632	14.2374708689377	81.2154003780312	8.94861146039379	102.125463912993	97.3460398832213	39.609820606739	17.1967913676929	6.85434494800945	15.9588682766598	33.5470562898643	56.9580223452918	0.287906819288351	7.20655249088639	0.931130371769032	2.0409673597658	2.97276919733265	215.19827980809	3.08857978874729	0.0681825857062334	26.0823551375908	0.159807522199421	16.0030843298356	0.310273464514128	8.26559094331849	73.7020506305521	7.53036917347294	62.2180094837412	11.7398577140434	77.0170446348626	138.913785018857	8.88892577291771	45.4278936713253
GSM1419993	0.0179463774900118	0.00962679338167707	6.48769497467927	1.03568447084942	0.00591849826657437	20.4910465313989	2.09988794894843	2.93331416894444	17.4832796798557	27.6201762116854	19.4479312517959	0.243767510052532	91.6644906972229	62.6112237220316	6.68976048375255	0.024961654284732	70.7303854753453	15.081473820618	77.1760534067673	2.32027235028812	31.438250657127	71.923348494779	30.7899614582059	19.2403978317911	1.38625464781148	18.5871625599736	14.8799320548438	18.5892371346348	0.110128129434864	3.50710689008022	0.816631109283625	0.713575228891458	1.71609752599227	28.0984297085167	3.08549231968237	0.0215605589774834	10.761785705963	0.0764229846754179	8.31944844698709	1.39813886159691	3.10378031553059	10.3815027112151	5.06621508195856	50.0265582056619	16.8837903458178	61.1498031847364	31.6468847122775	9.63742077283677	18.8492951957147
GSM1419994	0.114585210461104	0.0860898856425804	55.1696256590976	6.3671198951685	0.0298974685677436	58.4695695231562	32.889796058834	10.1710656636523	48.6107383342517	80.4312291838058	19.8453660181282	3.70295811467117	125.698624542675	49.793056947239	13.7412808133124	0.112015282521564	93.5699266640903	13.9301759177686	76.5509103925528	26.2686142880094	28.3287790254743	191.196949192597	57.1070719967312	19.9536504798249	13.2421898070807	12.0969485374099	13.0154652250589	27.3889503389448	0.0806081247813673	2.84639345331686	0.721013203371292	2.18356886230136	5.40326782304146	86.2842666510505	6.71160799924264	0.546748914021247	46.0436749987032	0.0722683811474385	18.8930100817873	2.86526026364376	17.1706797234977	64.3270413768472	9.98674925450807	93.9484387487445	21.1461964105631	38.3426479523127	104.171422731277	25.3609694350498	133.552796153211
GSM1419995	0.135352876917057	0.05622952048659	48.8209939416208	5.99018396548316	0.0210330750270852	15.5260105968171	3.00086068078531	1.64236495632725	16.3824038377632	81.3874967941394	39.7574982482468	0.627755571586601	163.879047415698	110.932093711823	6.30012254520595	0.0632167673649904	180.953515561812	16.8460508441777	85.9473101021924	5.26491331295497	343.126222894712	148.340359964148	59.611329508566	21.0337458170956	13.8942357245345	30.571814265573	14.9273479965983	71.4891727359002	0.573224439979603	4.33798065254054	1.10201762102424	2.27591398780123	3.94590080699715	166.140938693238	12.9991781800829	0.0705349439032547	14.567767700467	0.192723360306004	8.5738558863108	1.11462730887884	16.053384424714	64.8518749395644	8.54722639217876	81.9166993894125	35.4121743531719	82.295747059268	105.429092984686	7.56170926686861	64.1226023367101
GSM1419996	0.166334689947158	0.136513998915806	24.3052737866125	4.32681691204312	0.0240323921072375	17.8645507573111	6.9367775037734	5.81656782746251	44.2382626883836	74.9530170422524	29.2843628789739	1.14812909283592	233.24768610535	87.1941191645645	4.68248234991956	0.126906784040623	206.052870440979	16.3676235484599	132.466388418533	12.7035426006595	426.874855618622	228.045068243529	134.296924313095	18.0972766443141	25.7586512626786	15.8347490957755	74.243649878127	145.680123151729	0.508473910913504	10.8858706546382	0.939675860633317	2.77554097483565	6.14579197736332	159.544229190893	8.01450763232143	0.153431926020529	31.1549453861002	0.145983829969777	20.0170051791924	0.575602571615871	30.7687597812652	86.7387926030848	13.9376226591568	76.5094709249081	23.9625473198774	40.9472560658819	295.692860974469	6.68699133612747	91.974639778361
GSM1419997	0.0164589305731713	0.00612048457763343	3.9177413819332	2.89229393360251	0.00439493112601157	24.3080073153927	11.8182327986884	9.01394405194193	152.025516631942	36.7414577511856	23.7476449807844	0.474158281219215	362.131911709821	107.855198561219	11.7289312129719	0.0596767504310938	40.7855996711345	17.9746494015681	180.930676996858	3.29635232521213	244.962025338232	44.4556854014578	57.3336177629496	19.1245047121011	0.825137701020226	35.9644659304136	85.9396333678178	19.7908254549621	0.164769477916747	2.60651256339478	0.801229112808256	1.24025645325295	2.96372442444129	15.409002591931	2.05073598299752	0.0369545294359808	21.6884376930781	0.167175124445272	16.2739638243127	7.5986150236529	1.97265687453393	8.24850925063744	3.36440280331776	80.9916713262865	20.7659711044703	25.4796900057437	164.728945629272	12.0993208792018	68.4682991424513
GSM1419998	0.197297341005234	0.0200223202726384	56.5783343089479	9.1184628101843	0.010887214874952	25.4412958034369	7.64936148623073	4.19628882256525	35.635416718306	95.6825802757301	23.2004535374195	0.836483263505237	226.264416357792	81.2651221699439	6.28620256295185	0.0307618603566565	58.5495266093022	14.8967223979477	98.8163640932609	8.33578815670198	250.134214425469	116.825657682073	52.5587106963885	18.7077830646124	4.55718814613568	16.367534923299	23.1693575530164	35.8664833208496	0.258016899115708	4.7417334983147	0.870048085626235	1.16477628665935	4.47879773952523	244.973711189036	4.87976580578627	0.0888986612766271	30.1001783710557	0.18549082464657	22.194045581312	0.451106739541732	24.6022834532407	119.371271176364	6.35906466920879	72.6834874936759	14.0518555444815	66.9111427528113	157.468846538639	13.6160486433586	106.019487608337
GSM1419999	0.708835869343962	0.0783351959371347	155.286455833407	30.2710206221429	0.0287514549990281	53.3189920801995	10.469873130563	6.08921266206849	77.7785041515561	210.57917469549	23.2866489472572	2.75873108617824	312.335293902959	108.900353527568	12.8673061775681	0.131342257806236	143.174446404735	16.3048432880246	110.558403018471	23.023956345999	311.010339927874	269.489991974081	103.2986052977	20.0773525655391	40.3954067022284	20.8014555279171	71.6743728686324	82.6701509005306	0.543754938293201	7.5829216657152	0.767985570195789	7.36274763305136	5.50799784567528	270.594780260763	11.121923693125	0.285486185750758	76.3396613563356	0.253123681956813	21.154121059592	1.86419915342137	101.905170186778	115.638640573638	14.6187057158297	140.598775821849	28.2072666719211	45.1610452940817	286.245699654894	26.3679808292702	358.957664137779
GSM1420000	0.00855522447608673	0.00574179982233391	3.19828186064045	0.536553059642453	0.00449603237268459	21.5895684093578	0.865663198833863	2.48965093140703	16.4154088365048	15.5214334252289	13.1121811876958	0.185075482622509	46.5758370916383	39.9365063102687	5.60671426116049	0.0112083071728113	35.4110017003437	14.2087186364969	58.8991902906558	2.12493600778638	16.0859401602316	35.4896800393144	14.4488432925016	16.3542933411475	0.466160164354878	14.1260788352287	6.78778162181614	9.9133052154213	0.0649310495470336	1.40214768693606	0.691736138762952	0.285867791884381	1.15334815180731	14.4626729622063	0.76420666504884	0.0193000856664532	5.66455795538297	0.0475753722983291	6.55907552888788	2.60540111370942	1.68441132868045	4.00554651621639	2.86353105930155	54.0925989269997	10.6402952964785	33.0165098470051	14.2069215035656	11.2798657348242	12.8971229281525
GSM1420001	0.103217351752163	0.0218856070739676	19.471701848205	2.27522148404628	0.0122729636461579	16.7852461689195	2.92672899102419	3.65415093187774	27.0201696623812	49.2619667927668	12.5415689750023	0.901890290423602	78.004113097165	57.36556686945	5.92216123784855	0.0387725906949252	63.1187342233359	14.4624163129531	77.3100221043043	6.94759447565371	47.256938416584	149.044160155308	44.2666513754947	16.67748187045	7.59472513911647	11.7417930402666	29.9515016032679	47.8532494021469	0.332140059911014	7.47331481555747	0.758819667195559	1.75596852323069	3.78425642426119	183.974933705738	5.80786997871812	0.0632918084674112	21.0279694198245	0.137443259552	7.9831278358244	0.771829601886672	13.1459003264134	34.366932724731	11.6700040846766	58.5263563073263	12.0936481631716	31.2140188261273	170.034596584442	8.7655055021077	46.6976250373266
GSM1420002	0.0164403976431805	0.0136663692718943	8.08169923429682	1.44591296826651	0.00674706208180283	13.5530058283907	2.35184214659171	2.64902011193857	30.1684079982148	26.9567377792413	13.6432290071605	0.437169674747717	70.3839897002899	49.4707075223473	3.51582584267086	0.0185208032644146	56.751017013857	14.0922289889758	76.2302655853578	3.21691477766049	60.7449453485753	54.2964872632624	31.3602207517808	15.342396960658	0.831396714037863	12.4911886002709	14.0032633491315	32.9718523710204	0.143309653793299	3.98182526124084	0.81879375288137	0.569244194332133	1.91429640348062	48.6386202541046	1.62817554875663	0.0413730823718823	14.3897042109822	0.102338719782963	11.0435098972943	0.567844084561134	2.37466452508027	22.9801263830115	4.91646174142533	52.2923465379655	7.83945826830433	41.9216446318239	40.8035582872333	8.29075166454248	21.6428372875398
GSM1420003	0.897362022130275	0.154591031948279	158.707588452	27.8958118341662	0.025537347922946	13.4591736773531	49.0790441784475	19.7133344275465	94.3479575054187	202.628443335296	25.2154128227319	3.08473142693788	160.715957901564	54.0378987230071	2.02911045238844	0.0564854834577901	148.142254937065	14.8779081434344	109.722123944626	55.8069393737622	207.146057091603	324.842324342237	104.954517250531	19.7222821928617	45.6303131966944	13.3083244396735	15.1801324063348	88.2748858998582	0.133816479699601	3.56176129386155	0.714619794014177	2.54141957652424	10.9908244776659	420.485411646647	2.16539325275562	0.419405743492174	58.1878265402923	0.0752795348174958	37.7441616379936	1.66471909284427	72.2999928612012	201.788677979608	16.7457821827632	139.451683468113	20.8399470685678	41.1165500895759	314.16171148435	7.90892245433313	222.716798596938
GSM1420004	0.050294999610272	0.0141786659482288	13.0458231387623	2.41218335534951	0.00879805269341643	25.7498630495691	3.78489593715078	4.32391431762504	25.6578062075692	32.3392419164976	17.9588068025002	0.564051767864674	62.15922822549	38.3863350397528	10.2859580531714	0.0267254788339292	47.3444319244581	14.3544874576598	75.1109901008636	3.47154639732918	52.7958468903998	77.6195591551667	29.9366799614628	17.5400276830782	2.98633938802555	13.6929341747637	34.5926210423429	45.4413705764269	0.297562512744863	7.79643722803063	0.709394216904833	1.07887865341755	2.36248138431957	45.5284868029498	3.24783299230437	0.0518926106151307	19.2370779091429	0.137555081230992	7.5174734362842	1.52385762933259	7.31463775565788	21.7933951032464	5.19850925195253	49.6637358994613	13.6556252625746	39.4038679689807	77.5597958693322	9.80396069694162	43.2969932736492
GSM1420005	0.0276653902867387	0.00425689073905137	15.0795467405997	1.05046354561891	0.0038977763514662	21.1314278781234	1.675408910226	2.12097016808029	18.158470376266	53.3266157655013	23.5537833752851	0.526852779123491	244.738916463165	157.586934412564	4.24755527185668	0.0187975201674001	58.8646372426526	15.8756948996685	112.710666499408	3.15914735291488	113.603885086679	54.4171991387116	41.2603487143036	18.6172434388962	0.76657907762616	15.9000201360215	15.1630569120143	29.2146596944777	0.270568910526754	2.70533578224851	1.01495988862422	0.691515728521119	3.44080175803156	146.36289801137	3.60219766847624	0.0148024897407318	11.1191174306036	0.198492148683255	13.3117397230403	0.215297810389049	2.49716334509332	35.2748849490565	5.06736578491268	45.0478200503214	11.8000116338772	57.9761776637784	78.6439974874117	17.9587093758273	32.0082369049512
GSM1420006	0.0415184884764769	0.00708948674734288	9.74560614054751	6.05287803133823	0.00667318799475861	16.6864846955063	11.7304201423957	5.83498848729959	74.5693339555476	66.9806065082324	30.3113781861832	0.824222156159409	308.98326573863	108.243015099117	8.63329353399882	0.0521080616951197	104.942719157531	17.11736783856	153.402565245824	6.30378773352111	58.7690077336948	82.5338756652828	42.5466055998353	20.5088568765299	18.9433190786486	30.135494947157	60.8653337298104	30.0744640680107	0.423286905994892	6.80253730180174	0.909929837114564	2.67545541606013	4.38539575012333	27.5746003124228	6.79653631296526	0.0249119732830118	27.9578802534761	0.090838560754261	12.7137955767514	2.25359231505518	8.01649675668924	25.1995186258637	12.2552866094048	79.7201327064771	30.6808837257344	52.5970169610665	93.0298508957126	14.218093350945	75.388323263071
GSM1420007	0.0466262512980938	0.0181593864074696	5.10034852953782	9.22121530253818	0.00744644830192187	27.2067637695213	7.15110351758496	5.38873494746916	50.9097061760839	110.02611494186	20.6143530878168	1.04364811230167	244.572748042393	90.9084182673064	11.0296215095387	0.0352357499607558	78.0530863951651	17.1605563608276	119.532696384423	8.26581629638324	148.53578630551	67.9621107389247	41.4354698281661	20.1938679991345	2.70341544770445	36.6088531545727	14.006668368051	22.172065651389	0.150841021378926	1.74285758927638	0.665588347344275	1.13124533934898	4.47790293099827	52.1149964613661	1.82329707307772	0.0364832982612766	18.6548607525799	0.100669702581063	16.0836918500809	10.4032551982937	6.68831479074366	29.0302491117805	4.63130566048972	88.0620605612706	19.8347539252832	27.8913660849693	31.1502390945987	19.0447149179249	88.9260214054417
GSM1420008	0.0328627940223907	0.0121363263746174	14.6495959216192	1.13158257998986	0.00384643335986011	43.5576731030024	0.923481165539101	2.80437218920989	25.5123998918261	33.645136037025	14.0348297499968	0.801250792795902	167.332970326732	92.4382806984644	9.77058106675343	0.031996575283538	24.5700053757925	14.6427326650206	95.7587772979173	4.7534488891021	60.2968946218039	64.6516363666989	27.7930390877955	17.9070124526133	0.816066280226676	11.2736505605868	9.42744175196911	23.6879740853838	0.081561037608106	1.61814627461766	0.83603334335838	2.36516376516255	3.31255917824068	243.922084015766	8.42585794059362	0.0103312586431771	15.2754184998789	0.124596254002737	7.90334279959121	0.106746288696749	2.45889620582236	21.089472344614	4.01819502509894	42.3868685645909	5.36521637967077	73.7735285368572	81.7563657742213	22.6365589840629	38.7337073560216
GSM1420009	0.0491629907969163	0.0193280554785425	13.6833349270358	5.84668220652593	0.00954662278234346	28.6847161647002	6.62064383959652	3.50769782205062	42.4186229061356	54.2069407785361	21.8937026128092	0.784273664899838	144.707466363533	69.2164927447708	8.73934986183524	0.0473202154250461	61.0145489486467	16.2880067836838	114.962313551503	9.09194138978384	98.5386261466805	118.880295529001	38.1752430472049	18.0133345567314	5.10047042585402	24.8840763338562	28.2006414360938	37.0461389989098	0.333083871414252	5.9764973491667	0.815324687670865	1.33623785684443	3.46128513441561	59.4697379521536	3.28032499061901	0.0726649372878944	21.7876255527431	0.163025878662078	16.053238608606	4.62705264048789	10.6457373554805	42.2217036752114	6.47720001834988	81.4349013255462	26.6551584944456	31.7189379373586	80.5937325737304	14.9686357319621	55.7960516988857
GSM1420010	0.0479447105559278	0.0106204022113267	18.7038741458822	3.16842457667234	0.00275938972205257	21.2587217238399	18.1056417448789	2.52266323641655	17.0877755658985	120.360013961326	22.4994741193236	0.306321658793089	625.450054974113	84.3503602366294	4.16568712694874	0.0400280508970376	43.5010165606395	17.7589942472635	152.410452636075	4.0745980317553	161.798549642946	36.8385204569654	100.628108780625	21.2686226603952	1.14038269031736	45.6112271781756	4.63057180852163	12.1833255473804	0.153118763049381	0.60550026611748	0.639266198799716	0.484110234329884	2.73795430230076	25.8264138340977	1.27730816601332	0.0260369164891384	9.99795294791579	0.0738271693236826	16.8327401316882	7.50686504687608	8.05855487317453	28.6576702282346	3.20610245290507	84.6837659315201	40.7547005543187	23.0233083543124	64.5732584935554	16.1300397341456	100.01216015158
GSM1420011	0.0155953260340947	0.00941305537319321	3.04850104389772	1.52667804224743	0.00646247689641611	26.7272311796992	3.1260879422858	5.49306576901205	30.7573619005615	24.7474301338259	14.1800013313763	0.403277200448987	87.8788107082784	53.2283678242571	8.54419399008495	0.0191221662478395	39.6927833023711	15.5559154698071	86.0067556949034	4.78521375463689	67.437062990177	49.2554149291238	25.9737959149434	17.2107080952219	0.954753945597085	22.6331522335827	6.00420558460368	12.0030126948653	0.0797375095992878	1.33526907295598	0.646720670663426	0.530383715725589	1.87558235773448	10.6312896379689	0.928143076182609	0.0353656915729436	8.36203341229275	0.0381139700257156	9.70182713196337	8.30384436175446	2.42830645748506	8.81893239821251	3.51947225909717	73.8407302118698	17.6250892937527	20.0719504302956	22.641766476073	15.5317947916697	30.3612247709412
GSM1420012	0.0463042613329965	0.0162791525227243	10.8835864143145	3.17981598480847	0.00997071413519253	55.3411761942554	30.7577336850004	8.28535458246238	41.5798332308504	45.0375267142967	13.9380602275259	1.6085779720422	102.321423036337	44.778349531804	8.58971771581001	0.0347068216794018	63.3932685216963	14.8363844425793	68.9650087250907	7.79259426003196	18.144830857514	87.6789168105573	67.6793359119589	19.8995865461389	6.06271751839435	15.9726477949814	14.161395551651	34.0813230344043	0.073855131040028	2.41518803861989	0.572037068914221	1.15300200896298	3.07548797145634	58.6920687698294	2.75651016178511	0.0967165841068055	27.6705195352464	0.063731284620999	9.93713132273788	5.28836280566408	5.75478154448916	13.2103933085193	7.15834797015246	75.233216709753	20.5346719313395	23.2408167812362	38.9888305722581	22.4855163601305	57.5878012176721
GSM1420013	0.0516366747286715	0.0174924502254724	39.8628069205889	3.23154906580843	0.00976267590523021	20.3218612955309	1.65844319142085	2.92422940847916	19.3108935943561	50.0865030534527	20.1455424933299	0.385510434742263	100.235823648662	71.7026293281971	4.89905293505811	0.0371757521469321	88.1085919322152	15.5460151513139	73.5291161071101	2.87883848591287	130.665779548208	71.3291381123236	38.8373269906247	17.8161797878569	3.19398156408815	17.4437518018117	25.6733746996928	35.4446238062047	0.33050930182771	7.0944315872033	0.906011102802889	1.12432584558255	2.15133558849505	68.1872967101707	6.18791625039987	0.0385138368484013	11.7920924804121	0.115667999522548	8.01726401461615	1.15317558373872	9.81279391310087	38.1853623868719	7.92921257471891	48.921308925777	16.1895101549268	51.6027437034547	71.3693187866617	10.8799288280123	32.7088539173178
GSM1420014	0.0436762270429086	0.00842273176998696	29.643552437399	1.98112708366531	0.00407251865594542	18.6861166227657	7.3432302294614	2.82092116216143	35.4664257347991	62.9098994743274	24.1282835009012	1.02051545777231	131.582304489179	141.346850187153	3.72386958726999	0.0166615306541203	46.0677216774622	15.3111481413794	103.334496196826	5.79867143204754	14.7168625405655	48.9357495170093	39.1740628090001	23.0124064669863	0.388276053927634	16.0449403870984	11.0232595189569	15.0095656557054	0.153981738489901	1.79716518094557	0.971355391029601	0.615194432177257	2.13085159149816	129.474142979654	1.18567135112957	0.028791169985069	16.1879901917859	0.260075375100663	9.97791724360325	0.266225023154772	4.98179815700868	19.757286701939	2.77549850580686	58.6327400731805	13.2165860848924	87.3608781233513	54.004091369287	12.1684336205079	34.5494508241445
GSM1420015	0.0831464905489558	0.0145435378082301	27.3238221258764	4.20710282254913	0.0101360155966317	27.4359247017815	3.16031380399625	4.34298957873187	28.7318522272341	74.2783976173974	20.6708216699225	1.30753702707646	136.276199747558	67.6586024630571	2.54977273880804	0.0466186330271254	83.6747009112791	15.509687928529	66.8092652566097	4.51522769289709	114.718602376385	98.1726667913784	71.2159293091886	21.2628463791324	8.96013335577316	13.7058002302449	15.3367346243839	31.2215392775146	0.214737725829392	5.06596958396066	0.739979353656296	1.47911388473063	3.7005204850912	84.2365238799958	12.4996458592912	0.0572837314789086	23.7233375637318	0.0793585768612473	7.95516249817854	2.06648427091265	10.9426123975983	27.8657175824357	13.3825291713808	64.9525220426	20.7565911658159	30.8194371163305	71.644325037377	11.4711838704836	61.7701451801567
GSM1420016	0.108057210844866	0.0505545098143179	34.4530354890224	8.6122780586088	0.0142980547431148	21.8283320277384	9.31850356081232	7.60814866665163	70.3480797392566	78.4605222929184	25.0168987246992	1.04130876928302	123.815361280332	48.4048011760672	4.44911054662402	0.0118789098653992	68.7894668682754	13.5911533903316	91.0929547771793	21.1835347485547	85.0145104405397	117.047380104495	45.322190931416	19.1831499132947	6.90481870117582	14.9959177699812	25.6548869405423	56.2959825609807	0.274776356348032	5.32414814398008	0.812191257522897	1.55141221421944	3.49689002750432	190.831660878763	0.766505981711369	0.0990013796478451	34.6431929521916	0.14041380965235	29.1328992314003	0.664303905036752	21.07710548911	87.6363556078228	7.5420615632355	104.019914333797	16.9958499644979	78.0163611141673	129.326514769552	11.2340132649325	87.3294687107947
GSM1420017	0.080774095486347	0.022660781892458	24.8142919928263	3.77901460027587	0.013123375308889	28.6287636483349	4.77555375914508	3.0549470150868	37.0990393988013	58.3774134734102	22.8229684219229	2.12290043061298	145.978169148576	91.1889745173602	6.29338268832276	0.0687866929588561	135.154794759926	15.6750993174371	57.4935925182329	7.33763708303703	129.016004865703	185.210146292283	47.969903583415	22.2353483911161	15.0415754181411	14.8855637789661	17.8128781681756	41.3417763000713	0.2216604989356	7.66899245722481	0.830722005318562	1.46239638843783	5.56951338689816	192.952964928865	27.4749399954085	0.0612290832085075	24.4120748874978	0.086740653473912	10.3411746745017	1.22603991044611	8.47859733315108	35.9731506381227	17.150431368018	104.66718543035	21.0166273889529	54.0033843575973	64.3139143911649	14.9310502620322	47.4773166739452
GSM1420018	0.241594161855613	0.0711329608423922	43.2352704461246	46.6524822754261	0.0131645743441684	33.0327843732981	63.7453328693998	7.20157904926339	206.259604228725	329.043514781996	22.7177919154508	4.42434243444868	1009.59594692444	213.373612259866	9.53452458989558	0.185609542289383	286.765584455804	18.7577331668732	146.734700972954	58.0806580491002	131.5794922502	163.401784952957	244.38214937294	22.6619906994936	16.9991765748948	38.4312254599642	11.9826186480761	46.9081985629919	0.161970022994596	1.05442433685691	0.746353962487412	8.30195323768784	6.51686203892772	115.072454954773	8.57511963966583	0.150300185890788	46.8384192501138	0.148292650483041	39.4180302624794	6.43333606937657	48.6262106874254	94.2797193111608	8.17050618005658	501.048429417324	39.1460966636358	43.3801027660372	133.425734586082	47.9622990076211	224.332770352891
GSM1420019	0.143654154221722	0.0827870971729366	103.640132896351	16.6959584553582	0.0209434260785071	22.936709093015	22.2549549158666	12.8934798708149	88.0153217429529	134.901718958709	38.7880046372584	2.60301856712058	176.511077489644	60.0894979248485	2.59430980657813	0.0279837022375832	111.566814801877	14.9014547649984	101.992413806158	46.936362254539	185.997786999218	173.545069958045	114.152996009813	21.5340480768293	16.4694815144201	16.0295194043737	22.5988365562008	57.8119049736089	0.165690515921429	4.81919881855114	0.869574593462366	1.33709577489881	9.94610347839006	249.438010149542	1.95236345894156	0.258563418229839	51.7766718874415	0.14030304375673	34.9577237144049	2.09442914987365	19.834123506776	101.662076163728	11.2591141677615	135.213594733398	32.3029337863104	51.0515934694983	156.603982400949	10.3891345912913	123.386207059568
GSM1420020	0.0376829556399821	0.00764344794501529	9.02682938022119	0.725569088337538	0.00465336216563606	23.5500230927035	1.37332541799761	1.82932483827692	5.71729111369492	68.2499382630137	27.7444233620349	0.185525331184024	256.789022793077	119.379191502515	6.859526858168	0.0771631542042928	90.5710138996725	16.4403369195375	109.741014222877	1.22240201865736	64.0362695581229	94.4410985523675	54.6208956116831	19.7554662630435	2.46042470712059	22.7372294009701	21.6859741645981	17.9861796160478	0.152794240914283	5.62097568892951	1.036340489628	0.865827239096495	2.37903088194531	40.5460199602302	22.9419943905983	0.0125124276124245	7.43598844247014	0.0894557821862272	7.29893731921108	0.508230879008516	10.5036757970948	20.4199496931247	7.35790331748761	24.153304813636	23.5097611395559	95.3708348047292	89.9974778967239	9.02889892313081	52.3914777591498
GSM1420021	0.129388463416245	0.0244423255808561	34.0887294220098	12.0593658274095	0.011391929267742	18.3944383566158	6.18409430442339	2.92525268536256	40.5390806378764	53.4907611766024	18.7145676750873	1.01676998001635	194.530070012407	59.6573324010093	5.35000344473591	0.0349141720088651	47.2876141252629	14.8004206794488	87.4228138217739	9.46569489854725	261.536904284412	87.5296676020985	43.3469862659727	16.3735663274889	15.0284165447251	16.097312178007	14.5213311758968	62.2573001484471	0.215332609108559	4.71873699313889	0.882373399318024	1.27282623725215	6.68340964266202	253.08738091557	5.62101289529482	0.0606476211820436	34.1019660500835	0.11964228580908	23.1564584949435	0.744983652351724	16.0912316883674	74.7057599792153	9.32240518189951	93.0277669270251	12.9868854400279	47.5958509159302	100.23791327236	12.338972782704	74.6647281033997
GSM1420022	0.0431690407771872	0.0278298120184135	9.91302125904203	4.51720555314034	0.0101288460953767	15.2479119522786	0.728617538637218	3.55443285432433	42.3116403000998	65.0685062865384	28.1921153733106	0.847608977854328	226.302818545042	87.8834102772795	7.39797160374018	0.0383796944141779	87.3845896469207	15.677366956617	105.312450243395	5.14156669325423	151.208370654895	119.424275578339	37.8001214998531	19.1295972420644	9.62464125368401	18.287719910686	29.7318349881744	41.0483077786022	0.162160277087994	4.56476039042256	0.910464759359875	2.71311830016984	3.53640545796762	67.8674392650813	5.52805480718028	0.0431708637257114	23.7393191427155	0.0759810658936635	16.6740865720199	0.667853051119121	7.39683148579744	36.2713950073704	10.8622949713784	70.0643118556344	15.8142694044099	76.3910526746958	107.349556527846	8.79439631438964	73.597597057925
GSM1420023	0.242495078192889	0.0333814202772493	70.6660371230004	11.9411739435093	0.0192503506044182	34.9594957496531	9.96180555535734	4.01250891496366	33.3240482209475	84.648858127332	27.3689948713718	4.39741786314937	127.067858273127	63.0062771112145	4.4788025158429	0.0291971397512544	71.2808637181981	14.3405232869687	53.231504319085	15.9165611886745	31.0207579493032	181.170265939671	64.5966160018089	22.7480084157912	29.1092754120624	14.4674124805807	8.30590986797064	33.8094551243613	0.0934102196877256	4.35372421921776	0.747185842858493	1.98941484833092	5.09914064637112	279.15628100756	5.41528150328739	0.118965525330654	59.3665259633831	0.124613153603488	18.6848140814432	1.33876341093422	33.8625999770342	77.1312310869184	10.5084098124318	101.592151810567	22.2433764680302	81.9885711316715	44.0302120882617	21.1289782941743	83.3600589323311
GSM1420024	0.0515640386180088	0.0179339877927588	16.8140131994307	3.84865097017123	0.00743136268972813	13.7063690620323	1.54926665355222	3.06709783409261	46.8530899369293	81.5610660754693	34.8703256594467	1.16692167794352	184.474227800822	123.071313946352	3.27747805426807	0.0344406395650868	108.762735778487	16.2927310398612	89.8367546216008	3.03742764051436	26.7691978899127	118.503394517975	61.8644195418167	20.5410927773466	2.8574062228376	18.542319260813	22.3353392007798	31.1045445173435	0.10200577488726	2.64630834709337	0.994714934651355	1.44693579628005	3.36652675783061	139.71899634753	3.55829731842414	0.0251652843313416	22.9298517142232	0.127835229768762	13.5681752559766	0.952216771825005	7.84161848158817	31.1862944632516	4.7951076097425	77.6927212899022	19.3001517386102	96.9170275758857	140.420257807597	6.36536536213431	49.2034817957746
GSM1420025	0.0588353042275472	0.0143548014723231	23.7369073797472	4.46462391974741	0.0097887966401747	14.9934977958801	3.61646270662937	3.11706432863262	43.1117857778509	35.0175601124766	20.4210171175188	1.01940810533685	122.72495260152	69.6058703388385	3.88059607774198	0.0364746375212605	93.0606817194389	14.8860845228408	79.671533277098	8.21386243736404	128.594393041188	82.2405958617323	49.2733843084247	18.1658344630606	2.72479553347418	12.6762349026147	21.6198162369624	45.6247472197994	0.254038131953011	4.67891738999536	0.857438726188757	0.630548204260578	3.78161428122679	143.858050103521	4.28297703757266	0.0738780515908023	21.5006968663172	0.116204513716893	18.1812734385385	0.609881537758093	6.58605504892785	47.1238632979257	6.986459614975	96.4849477084944	11.0821873864871	38.811636486259	65.5120795399602	8.89228957645306	37.92234534066
GSM1420026	0.0468721141249767	0.00614800338038154	11.3820547191941	3.43462329436845	0.00386944681632653	11.3134558323311	4.84908573255703	1.92009298809718	31.0516331748997	63.5520107882064	16.8671217549228	0.327056191132057	190.947285086653	67.6065918452615	4.12494678637254	0.030786862198606	41.5581566238028	15.396023595728	120.556181844652	3.67266124149219	224.869624301623	138.564988342171	38.5527423579587	18.6048342085858	6.89577921877463	15.6862445092938	25.2903998463677	19.3606132218327	0.649663149185606	6.20492261400182	0.980287087227558	1.34266357368193	3.80673636845707	141.177518405139	3.87232397714002	0.0124150135249114	26.6677840552385	0.184090211804343	15.2399705471799	0.240126047940699	7.64384706002087	56.6884735639623	5.0218829965274	48.9048540230563	9.29162124936977	49.1760980751272	352.132527116212	8.33303581338228	90.9279042121367
GSM1420027	0.185572877193079	0.0849287718857884	50.9914461711764	11.7691596364555	0.0141079876397891	23.1595317954821	3.37301512398896	5.01929909416126	35.874903794985	122.641624428793	29.0051391342919	1.19165297467579	262.548730263104	88.2342387991353	6.53661015154024	0.0643414791889154	140.713564865207	15.3993636558333	98.3311588264147	10.4683557372987	209.95391364209	152.321791962074	80.9852864474049	20.4286177074839	10.7394685302865	18.7900260121612	30.4052603403063	77.7832028223882	0.417672552811831	5.92587151653475	0.918120782414069	4.28911205538739	3.78790430894774	403.531976888781	7.42944501573987	0.0451998233296702	30.2743483158209	0.130750283376091	15.6739338285236	0.910330229558216	41.5182608531298	162.723236933234	12.3852098078981	77.9190528423761	19.0127150237232	61.7202873472827	413.406283825198	9.42199977539173	145.223237058112
GSM1420028	0.986296194202383	0.0864275674215755	69.168610772007	21.375406487145	0.0369336462205754	63.8897704849486	101.602914957174	9.54903947901243	67.2390002265755	90.040228143609	42.6923505210296	9.94696862832679	331.167845314406	177.990173723835	4.6520189866417	0.100317479447206	182.330603507566	16.8933731866826	95.8362282639943	27.5626648763649	96.3951585016639	508.1130324241	164.869617607398	30.1304686566081	70.7102296259433	28.815016267712	44.278007827531	60.002254661014	0.153518576069043	7.58830645089549	0.796734278308982	5.21200228372919	8.06184216274269	332.130558894227	17.1877166618587	0.189158997133532	77.3613827963945	0.131766547337383	25.1083680479744	2.7456603412387	97.8696558000214	118.229651282106	25.7825153497821	123.660087125182	61.9310636983011	58.7770808300158	60.8463632131567	33.7910287528874	112.584368292775
GSM1420029	0.0865697689282323	0.0299106541245729	16.7871333357635	5.08454425377751	0.0117547912758598	13.5079608278079	2.87300274806859	3.28905533423763	23.0081713421177	47.9268620034324	19.6495225014802	0.868407406908498	194.940740117835	84.9958763730331	4.41785437296389	0.0354296694928099	47.7556150250151	15.7139516315287	82.5128255779978	7.10284561460686	77.3982507588106	106.400151223532	39.2299272108378	15.7911377483694	7.47733071842802	21.2440577931839	10.5503847695132	46.0963257077115	0.222216011786075	3.17924009932091	0.941424001313635	0.972974172373756	3.52683672286816	133.451857966696	6.6509872810333	0.0953101641936166	20.116666946024	0.16756649354336	11.5795364203877	0.937104672819787	10.0431602080088	49.129181461634	5.18587603657364	56.3692750646308	17.863227145406	47.9532207339864	58.6619208938764	9.76954964342517	56.4539665228609
GSM1420030	0.185287609464711	0.0520059139300363	108.596287566707	8.53390127455947	0.0145245070011495	15.9604648833707	7.5938970869883	9.84039631479873	36.4582037357874	107.403907311812	19.9833578504315	3.16767442977086	106.63653635571	55.8969331051981	1.41186724769538	0.0512561931010114	88.1640632684644	14.9943184997347	65.7531821725944	15.2142186399483	84.514044414606	186.483420265054	100.888319177422	18.3686668871508	11.0744165806035	11.6280643659233	7.43284472628265	41.4477628523475	0.117977947999516	3.17550946900517	0.689786436252134	1.63475738714	5.37722032737752	311.578517636267	5.3668153055619	0.0898994716265601	18.4776877535172	0.0789497803321031	12.9273910366392	1.76478988260091	28.1877056060365	49.4313956933958	19.3752913409617	67.3656209721032	20.3065287201035	28.3743056873658	72.1142029265272	7.2176012296072	111.612921562888
GSM1420031	0.161907682604523	0.0231350220591706	63.251124378053	13.5584512038313	0.0218370405411053	38.1336417787921	6.65592818576546	5.84831646710839	25.0009172102994	143.373460108641	15.9590119540395	3.64012190708567	109.754886192229	49.8172573610025	5.66955873255055	0.09550735148683	140.02277566453	14.3644005461689	52.0820712720285	9.44042653664825	125.757082880968	99.8592104394798	117.306646775053	22.4464107746814	13.0985738822977	9.43764155815778	8.96854844905216	88.7110087868542	0.115744599086416	3.59105837053457	0.570120821756711	2.18132426772604	4.41415720229078	89.7104011010903	25.0987729654965	0.12201890226618	18.4022517725337	0.0482554967100317	8.97628840906115	1.35112707292589	15.3079613206436	32.807515846501	16.6797079027127	69.9707519013202	21.2372779174953	31.5763038628986	49.8817886896428	17.1533389780193	81.8206646986809
GSM1420032	0.121440134120777	0.0130313108695745	25.4299915184588	7.17327918684444	0.00568430494436555	19.2149926470485	18.5343983351758	5.00380163562656	35.1232357187127	94.0118766659957	13.9005821858465	0.657425132696587	157.274755849563	44.2143853936414	6.88607350466314	0.022626076042303	42.190674011532	14.3631679007533	119.680177417707	7.72595519912198	69.5550452828123	108.405776053389	78.3317842790871	17.4941145274224	7.88048381049345	13.4784121265792	12.3216939352303	21.2075587946566	0.0674942608891366	1.86027803944452	0.666839542209496	1.16897238512031	4.71116736559415	124.897952482292	1.94668428415554	0.0333361861467493	40.5430465704698	0.0573417066715324	11.7800279283166	2.38869359924183	17.8285315146497	57.0944183810053	5.39715330899863	125.75461905693	13.9143466178676	29.0575204704087	348.886559021492	13.7150851484972	152.321394022012
GSM1420033	0.120329697710673	0.0500469934861266	30.4202874080819	14.7119010654572	0.00779863377779277	33.2555037586162	4.7859791727304	3.59777420022161	36.809960197018	136.630597376917	31.9993347886015	1.3414481905018	297.036561459294	125.640642042825	15.2699503732054	0.0866100506450811	172.851731551682	17.0893831354345	113.268154450572	9.31136094706897	469.221835147715	174.921413037195	84.4317188416638	18.0657221567612	9.20292503142921	27.0150977010319	29.3361310209553	177.335573290808	0.899058518143432	5.7168928182912	1.11558439187027	6.1042974559183	7.98728755468182	188.576138050973	7.22345980094224	0.0254553426058691	27.855650487499	0.297191211909824	40.543873115565	0.647232553224103	22.8792363505589	86.5118729191517	8.94565136347852	68.4866107981371	18.2416793945923	97.3373363483854	147.79568344114	18.7414893731678	124.623693981239
GSM1420034	0.204778045475239	0.0647080813337691	39.020890932019	43.3960936699675	0.0165912941845706	26.1011437461592	35.2059987691984	30.496514354723	98.436030194757	106.585393114869	19.9274193188707	1.73523438311905	339.070764189137	71.0921251508083	15.8174417415377	0.0616574947605362	110.124917048547	16.9394280605467	157.15764868716	16.8650531453355	937.898219140802	153.268496743682	101.188624822511	18.2472514659395	32.2353645814417	29.2484587971708	91.4646005030839	168.159919637546	0.478633376302574	9.18357323909283	0.788999116247616	3.8053032251651	8.31068897653346	59.0433993390287	6.39291899404723	0.0717315892859742	72.307648856367	0.0949122711683241	20.7830928502192	5.60595648418061	21.8093725090898	83.3187936587327	20.3127439322192	104.808482735488	30.8604563172343	26.8015117346429	183.975137297205	20.7091310287874	258.623232753065
GSM1420035	0.106690380884424	0.02448096517108	44.997071728256	14.7436338164748	0.0150505265710313	30.418750541827	68.8945228915525	13.18044473841	106.212326692373	164.580109704104	22.9550506000244	1.77017823515764	459.7316577356	114.859206458125	10.8568454900373	0.279458617645977	213.382889898131	16.7213382171942	134.568560387968	7.92404483938186	396.25533466263	180.297915928057	107.569704788933	19.1112601037746	6.28890551155012	21.7720615435311	78.020186274431	107.340332701065	0.70865764980577	11.9635946486246	0.875777796043407	6.49697854532488	4.08874439564031	267.47839003798	12.105862666522	0.108011308415144	39.5280100989649	0.191008874626244	22.0373414992657	1.28787915700082	22.069965935854	35.2469833170724	17.0286570869488	117.070451073939	18.4361014314969	46.007273299311	954.685861701896	20.5798037919104	205.87684471197
GSM1420036	0.543958035105412	0.0626612285686092	106.253406162907	9.34915884007942	0.0175624802040657	22.3457620987934	8.57216154750579	5.15126250663531	56.6776327022908	134.43600976796	27.0606439052513	3.41759331319668	335.760231310733	122.199595326053	8.3992016088612	0.0589777098602638	113.476743501047	15.5425548465301	131.24676756765	24.2268907178938	144.263728603931	152.947991783952	99.8285279153528	18.826054031035	5.90084921923198	16.3995955466788	52.6676021002683	69.1857500119219	0.257358184350374	7.48112380485309	1.01211303522741	4.03494839280562	3.75578962949015	923.051434803551	4.45909566019402	0.11354586542078	28.0116105090997	0.188740076551214	18.1245393369896	0.638441072226741	49.0393677687284	211.993310459871	12.0655076577597	79.3184624274633	13.6481037302567	77.1635134138025	269.1030053559	10.0103184881168	160.735636090632
GSM1420037	0.00970354281203305	0.00394276831223061	2.66544513688998	0.331634583377382	0.00375754565791689	23.4644238176702	0.962085730608226	1.9556040520666	9.12623578587678	19.0939918738857	11.3907690299909	0.150333308080576	56.9163144324831	49.3510329274684	8.00808385453939	0.0213424030901243	47.9877658058291	14.1635941548321	75.817587330476	1.33001961506296	25.3095388825424	56.4046822232468	18.3837861923327	19.200037422846	0.454145007264108	11.2825196461005	22.0495442749548	9.68226038458284	0.0939958557768272	5.02467484280609	0.725351792837041	0.36462785600557	1.59030965326764	15.5828631413812	4.09133171191027	0.0118364810551607	4.75372613055039	0.0641093818747197	3.85939655461261	0.684212845192447	2.10574930110513	5.15224796336403	4.08753397319174	39.6103285511833	8.91048293050445	47.4220855629817	36.284685858019	10.2208659308165	15.1727958589728
GSM1420038	0.0936907872948621	0.022398176799773	29.7107062547759	11.6501203754821	0.00606179941390296	32.8766864719555	6.03233436590852	3.56218497740224	45.268704521309	143.673746594568	24.201742598558	0.956078170851614	640.267337108572	76.0405116540737	4.31103881887485	0.011819780306839	42.0697483342463	16.1417725616977	166.784294909082	14.8167395953765	69.0957293107844	51.3385843457096	49.0513319959348	17.9463315430991	4.66455624842145	32.9745518469635	4.62659462342026	12.4299849437998	0.0794167469982895	0.600547307932704	0.86567899328746	0.814626434424872	4.39071791237764	67.6634851811132	0.0850059965189906	0.0490131326510775	25.9728943568843	0.0817715917049458	20.4957195615067	7.15817094659418	13.9051657137846	47.3881425841323	2.74639643292818	144.708065666077	20.6942434449079	42.0781694069371	53.8556311463137	29.7431498322303	150.780560593647
GSM1420039	0.0299286232752947	0.00604911630091129	3.90128861427095	1.61448433316767	0.00236180334609722	9.93966051972	3.55935192682103	1.57580776594628	11.6846690476816	36.9964663332478	24.076325357761	0.258748595332077	233.862178981626	106.877249616887	2.91720842420174	0.0329597763755597	112.894781086772	16.4563624990131	114.01247329065	1.42620617157174	122.804970605962	56.4579824560264	51.7497023805132	19.0238979706642	0.865652586866322	18.7537914418737	10.8253670580807	40.1430861797005	0.142668358676585	2.2232692054782	0.987910866170649	2.34043835851979	3.76410622536145	78.9686021798402	10.3082156283968	0.00355477562974521	9.75105086988888	0.0491430322756461	4.06275199174495	0.201851914706225	4.76637793953044	12.5519526926214	6.53889765099478	38.097986432953	9.31576409123943	69.1245073705012	97.6233916850027	2.54911689549367	61.7241642976352
GSM1420040	0.0972961155465087	0.0145916018646083	20.0221434182752	6.51953688455682	0.00927700257038687	50.2178368301445	15.3875057419651	5.48241330178018	24.3759298107144	82.5397081684705	19.3444495669336	0.532740741892082	133.621922480511	39.9258027537849	16.6513892816673	0.0383603754380625	71.1229482852471	14.9546655136537	78.099497474042	6.86383814234805	146.534105457549	92.3404642917447	63.8438596378146	18.9246855183096	6.0870995388227	19.0282264611474	11.0207906110993	25.6225616120523	0.0924596418632108	1.78134874549254	0.52322800808189	1.25126141961866	2.73990167795863	24.7823254764854	1.2942361358222	0.094616937149444	18.4132428019584	0.0409751385519916	14.1585420086734	2.97905298286295	18.8169931334152	24.7927362065121	3.83841811501742	92.3374582043643	19.1444066060699	31.4708228469863	39.5547594751934	23.8522587631861	91.4390632500672
GSM1420041	0.202407975962482	0.0397032632409431	24.2673093327067	9.57430849467002	0.0103025898912541	30.4846023318001	0.497936792661172	2.53360798471262	21.3487361493888	91.1103195051249	23.7684689152868	0.931196442917451	171.425518400034	57.4858536239224	10.5343101609889	0.0740961648716319	78.3090640154954	14.3050691162331	64.109104067115	4.75834991247939	182.251394551238	212.847854560289	48.9597859818973	16.032388362459	13.4986212279691	15.1216929168993	22.4151235891673	83.081345955329	0.228419562561295	6.03925791126085	0.780269868244628	1.78947530273043	3.86028701497502	141.188208737129	29.2125217538992	0.057812142214994	23.1453937067399	0.173866800503967	15.2046738849092	0.541078058424623	27.1458901490087	152.739386668065	13.4270153219921	49.8474121648324	19.1886103908944	54.6498235412814	127.419973169078	9.70156256446875	100.364078061251
GSM1420042	0.223437177907878	0.224012798771873	59.8151701691412	25.6911377931995	0.0503958232845524	57.2145179648554	24.4125862008745	8.37119463470977	77.8881346025833	135.447756553677	40.4810489132392	3.05463396121209	337.027937292336	105.973003708997	17.3602411170059	0.205223047625575	166.510994429088	17.1172111185706	98.2910048983781	38.6148053008892	272.862890597639	345.906804101126	108.750664172163	24.2132642744494	58.0674649358597	28.4945713313425	30.4982513880057	52.687854055432	0.342720705179871	6.46487702660135	0.861800778166379	4.47767792147175	7.99731614294028	246.083182365934	6.88426303928563	0.617304640582706	76.3251100823875	0.163889857799779	29.4817417529627	5.50379407901286	48.6841496498342	84.8776399244204	10.551523642421	109.363690971945	51.7482120760404	53.7273686009687	136.74947139473	34.8720575808877	269.501872684699
GSM1420043	0.105071769360258	0.00927544641795115	19.0494557906919	3.5740549003291	0.00391272042699745	24.2705003203969	6.7100152681324	2.63662837651444	16.1147343967511	41.8911939239072	17.5363524761543	0.721615013440491	151.09976106754	73.0104044113737	6.37531706805549	0.028918768614987	40.8963258266849	14.2575833797481	80.9599464339049	3.1947167536265	66.5100078075613	136.233728114518	39.9794230425571	17.2558073106909	4.4950994722244	11.9469515902812	26.0664685909327	29.6548166215681	0.179223413534631	4.16691570105982	0.810275951264958	0.864031542322661	3.38474072721518	145.55184250635	4.6017495229097	0.0147025880651369	12.7012065740831	0.190135657657236	18.0842254733264	0.119973744611865	12.2527883611246	49.2885967655424	4.6585665201257	77.220728324091	10.590587856503	75.6069973831206	136.219552868309	12.9834628432454	54.2660534267076
GSM1420044	0.0913848618311301	0.0040587064428994	12.6132757226524	1.4316670721877	0.0042581408232061	31.1416725303554	3.87532679705237	1.43543320304956	11.2488375345818	48.8256783508318	14.1153398600912	0.508390573415726	186.620138793709	113.432964601613	8.99394331276261	0.0744841815710449	59.1855369316235	16.4977692475195	99.8516696217184	1.3717022142094	175.216267292105	89.7368545474794	33.3171029944258	19.9231970809889	2.81498828509621	20.0718423252088	73.1857436548848	17.4489730245239	0.232063620682653	18.3899030575772	0.905206255288255	2.81745307295306	2.25756431513536	113.920522691319	12.5785977934334	0.0124997606195624	18.4135898562855	0.221486392492763	9.60043466076047	0.19445238214059	8.92977029976026	32.5631840924815	9.96262228287312	48.2811106423725	11.3437060738142	72.3892292813673	123.734482050322	14.7956363603066	31.9770887813368
GSM1420045	0.0111043440945547	0.00769490230402236	2.79592747804966	0.702235040416055	0.00385905556176997	7.64011455691501	0.236699078781127	1.50773380966479	22.0187810708548	19.1072137094227	17.256332141849	0.308180332434154	140.384980479849	84.1522898534251	2.38980301143556	0.0275635319633588	35.118555285084	15.6715609488554	74.9530925581592	1.82458844647625	21.7632062932401	42.3071424211002	20.1382133023893	16.7366971326207	1.12667882484279	15.3850646011939	7.31735932317316	11.5890247059478	0.0859546893350639	1.85359081350007	0.919808418543886	0.515006824806267	2.75354048293958	17.8117880650579	4.00249012518432	0.0119980222832248	6.76810834168825	0.046335952919927	5.27778060581664	1.22350482385708	1.1899477385051	4.3439154620068	4.79099000331336	53.942925825462	11.7174849600216	44.5367180429617	23.9865967524495	5.50373338173635	17.9954790272386
GSM1420046	0.0199522763636872	0.0108610584454718	9.63597544041675	1.34677694625267	0.00675357537600341	51.7576564378857	19.5782278097985	6.23918358346101	46.4681268210735	32.1065500190573	11.4964785828998	0.543726485836572	88.7415876865084	58.1883597063151	12.4722557002908	0.029133521747137	47.3207991013817	15.3306278089258	84.5771182089272	4.22437026525003	34.501085368505	46.547841381565	39.9625957692667	18.9181473212387	0.90739211125897	19.2950517948727	13.0098964702248	11.4520672445526	0.0698876864167676	1.07437460835186	0.615360330667218	0.411407467211257	2.2193475571954	34.9023494657893	0.699923387760244	0.0499224288560913	12.2906391855392	0.108997654346324	10.8049209522189	6.04182336987507	3.4077407543522	7.40153564147612	2.46483775043049	70.3222366599044	12.9492114820906	20.7303477977477	29.4207132143544	23.624812760633	42.160960421817
GSM1420047	0.0255819962122815	0.00588570570518667	5.28381011144639	1.0906344098618	0.00348482135779988	25.8719860913033	3.69764865956557	1.71400180139063	16.7970959733987	31.9103297565334	21.6700176160764	0.38562913936337	210.1248172195	82.6455645741606	7.39318590022522	0.0462244430893247	76.9576135428857	15.5846826846428	126.562997411851	2.13113347052727	31.7294387486503	96.5496840500583	42.6723911354563	19.090442876187	1.71474316138811	16.6607338848455	99.0730019313654	24.5597181635064	0.366259738068496	9.4912007226751	0.920077986612337	0.625516511442015	3.15152991333362	30.4832402667831	20.6198453236771	0.0122931074981205	12.2113218170745	0.120927262112119	7.06385831853209	0.307274508210077	4.76852139168535	13.0552202904062	5.72962403231219	39.8480313021037	14.7199469454279	61.3971319680466	139.091474553651	8.98725376076809	25.1402617791702
GSM1420048	1.57124465824796	0.0767336546606192	415.647046144237	37.3760798304782	0.0223490312259957	40.0782308308568	15.1257494001315	5.26721540629716	34.2837670509988	187.810439922413	28.8165582864409	1.19868603386247	180.010139675205	78.9625085041294	14.6588172929072	0.0941063619494724	111.268508062626	15.5637817443318	76.2261736565706	23.5064709033891	324.151031926958	171.240642886134	94.5777481814411	19.4943841193235	43.1303094425026	19.270127196005	42.0807045697572	82.336793777711	0.69708571156794	12.2885337278993	0.952137896106551	4.41336382895161	10.8733526918108	250.524199961597	6.90921569037664	0.122454673889661	30.5558052365198	0.311412007748309	27.4701784612691	0.788802736623452	126.070642764768	229.246223404771	11.2752470207425	89.698759338573	24.3136771515328	61.3894290173982	179.403980707744	20.7000294758577	168.304800640261
GSM1420049	0.11885520046409	0.0489258235076546	39.5168978858045	10.4551774762769	0.0209882493900651	28.7867778251808	3.52177165847969	5.96667317821533	36.0651859223865	77.7818652129276	27.5448545499265	2.32131040431163	136.849817358658	65.269432202729	3.30380840103456	0.040099371741989	61.2590681639058	14.8794170358169	66.5863156112117	14.3507106159206	42.4883599031399	160.828389619151	68.7704101617701	20.5822932161104	19.5740193730391	14.7989695670122	13.3959946424827	40.9204173644399	0.189666920200406	5.07333553149678	0.801070027716652	0.668983954897412	6.65347099596773	221.145605892107	4.07377898678749	0.145781024941001	40.2019546305964	0.0837276505660316	19.3434248475075	1.71527789094555	17.8103479678495	70.6970595393882	11.9795875437692	88.8525361420787	23.7209774848976	43.0980433016899	76.798835397471	12.136145655966	58.9186774424911
GSM1420050	0.115952929573412	0.0286073967048271	9.55801159357797	4.02491277380676	0.0161992320473771	26.8965474107472	18.0071384503812	3.65933682691654	84.4107658133154	67.6893839466226	27.3514313488808	1.69433042623787	406.106937395023	197.725923119213	8.66638956884609	0.0578142392234935	149.969943635052	17.0664063910361	131.149516613726	9.9425084994457	168.241210733228	126.836678908273	58.049812501612	20.5874889681312	13.5329746305152	25.3620811609225	63.2201194614021	51.8731760346439	0.208228627872279	4.73173337982998	1.02094818863569	5.40088109580652	3.28990996639055	373.456603144181	10.357033895963	0.0896482958812227	45.7855143021592	0.125164130949541	13.2637658711829	1.04522031845879	15.3079930476387	86.2550551620536	6.62517079199606	89.6200230509254	15.7517410789995	80.5593121309044	183.342910713827	12.3051019202527	114.234607780478
GSM1420051	0.428807597827774	0.0544067225769027	103.878283650721	13.86912675575	0.0154402336758708	29.852309930628	11.8447874066864	4.70990662359822	46.7823387656542	130.944685770314	25.3016322841729	1.79322571124803	309.448584558225	74.3932339174615	5.93685370985576	0.0234849511271714	98.6256907542095	14.8249857646129	111.515644205848	22.8028485004634	190.941197334944	117.755612227951	58.9071915050523	19.125267848076	27.6261188388329	20.2506613443307	14.2847269183148	44.6965912675981	0.162995863452643	3.51288988328039	0.865298890625296	2.75450828349007	3.28949827000408	439.552068704739	0.667242647628147	0.108008274608951	42.2439807523234	0.14570714579195	30.1444774325109	1.27865370361215	45.8095993958853	147.443302612242	12.20995029194	105.605875471672	23.9540713860121	58.8806449218723	80.3725760943837	20.2702375569253	123.077882483359
GSM1420052	0.0671689476888611	0.0206034446087541	24.1151846928517	6.33631803932761	0.00984033967224686	20.1697500596314	5.02171520756998	3.49509746767866	29.059167657255	70.9118027157486	19.2618204330256	0.63218328921555	114.438970333621	67.6651300448607	4.82225182290704	0.0337699091128702	90.1806694334856	15.2657593527072	86.4790480828166	7.59042913081127	105.177386335142	102.243697542842	51.576151893795	17.9337910602352	6.59942130340384	18.7834953826396	15.3260987011292	28.2985739721397	0.228951706152746	3.47428368724785	0.87254492374159	0.673181140192041	4.06805099163672	81.0433743314615	3.03878847470721	0.0650109941125673	23.576795231729	0.111291480998181	18.2224674832804	1.53491361183215	11.3508030517536	39.9738582594919	7.65424686953468	66.719335069296	20.2505414239946	51.035192738456	65.7067222312299	10.6856392852037	59.701180098273
GSM1420053	0.0638362473231465	0.0176243697751233	26.1666535287642	3.42833081873131	0.00582356143798319	6.79961386791513	1.71532139202952	2.48192987723914	17.2844554086349	61.4608189255518	27.3444950025733	0.260744659531186	139.065000386214	74.9133128198796	3.99643262233421	0.0325207215805891	102.103879867453	15.8576381477973	111.632055058786	2.52944824322576	75.5233734116211	86.0043049902133	37.4061691216949	17.1795793207466	6.55010429986126	20.5555734772555	17.6772611050361	44.1716361193259	0.23322698948159	3.48044693936233	0.921576501944026	0.72467022567411	2.60770006264074	36.5981672119182	6.80462690231546	0.0198446945716147	13.3067839250285	0.0590587942516518	10.472545952706	1.15295065348927	10.0423679720873	32.3679064170838	7.1592722693499	47.920003740815	19.7425358044689	55.8484154292533	70.633491200405	5.98456653146203	29.3482227396772
GSM1420054	0.0265659074780004	0.0333416505708536	10.4446805866241	2.84774115122709	0.0179967753923635	59.7108606799408	23.3663642606363	9.38617875988517	38.4654273324222	34.5535130792286	16.931435486763	0.63635440964375	48.1497055100812	36.5906869220098	16.4318263719948	0.0514827650644933	110.128019522234	13.2752811347155	60.9716468011228	7.28664838585771	28.1790310567355	90.8393515586938	34.1233315668858	19.56913135663	2.85834843792985	11.6072473329422	19.5900717364501	26.5467970640018	0.0883411688741539	3.09494392935674	0.609412106574876	1.12077071852956	1.86763342442886	24.5771974192566	1.84389000801951	0.258753456743799	17.8752240270713	0.0443869173377575	16.4474233385029	2.48993032692372	5.65211417580158	14.1922170287231	5.52847062477643	94.2210900359793	14.4523283850368	43.5269398424544	43.7308240123115	21.2705033557442	46.1843673402552
GSM1420055	0.0574058371527257	0.019551775450206	12.6034508424412	4.08410960003078	0.0092678216908242	34.0547669069181	5.23864740874575	4.53326415704306	44.2248284113357	48.5997901914878	16.773873634111	0.493397877632649	67.5336789207089	33.1775796308649	12.3918301222569	0.0153973344521173	77.6984779503494	13.3918241962184	65.0196732578863	6.92464454266445	45.0033316750225	96.2177696594332	28.4087950197838	17.4580983309914	2.85243969418969	12.4753472962539	19.7783040418791	22.527400058792	0.166076213452678	3.81370340919248	0.64282602355074	0.848817142557401	2.86657477085542	43.5700415790079	1.73670893963267	0.077662618091322	18.1864309154595	0.071834343109182	18.7998902739217	1.34102872012051	9.71063993341536	23.4731252472741	3.75789983964285	130.437974037803	12.1341019653988	43.9839564806883	55.2471157966758	16.4305338095356	43.2489291878405
GSM1420056	0.164808342062819	0.029071772453702	40.0978572228749	7.95290485470507	0.0140775514812686	12.4799776947453	0.25973702396143	2.01524532770946	19.4522465688396	84.442678616623	30.2197733500569	1.04393673858281	171.92174398835	114.115015724825	3.34025061557139	0.0463712098052227	94.3690555967807	16.5943177870089	76.2073667268454	5.4955809847652	95.5966493376416	149.466372018417	40.5848632526228	20.4397912681903	7.94941253895809	30.6131090291853	14.285405685238	35.2479095610727	0.202868626862972	3.06436799251781	0.997784803788925	1.85206229459707	3.43474551248193	212.039665313339	2.45695172571033	0.0326081229121758	35.5813041409031	0.115096870630445	12.9113371239358	1.17101326970704	25.0606717291901	61.3239784750132	8.81157181061482	68.938081634811	25.465173203472	84.5597152893934	45.2607969465345	6.7417919327995	41.5939630410747
GSM1420057	0.288582254033367	0.0367179468085054	67.876461668776	11.1046596210256	0.017230446690888	25.3358591050283	1.44792218350982	3.08219959070551	21.0238183995909	125.165632572321	26.4988609216039	0.587525011565023	235.74621553412	144.286452855013	3.74620891582907	0.0591685500733146	251.435916726543	16.3758405778348	79.6409552017428	2.98559134336513	623.529682618533	183.376215097432	60.5542292301801	19.6980720578693	20.2564305751557	18.8264381426738	16.1580848318768	119.681581177076	0.857679229055791	8.15309301801475	0.969148680764262	4.23052766263697	5.00214567440753	613.446970629654	10.6002031453865	0.0438338358693558	23.2527343069669	0.147673567403563	15.7832855385502	0.423138967303914	28.0140819360916	96.1588597466952	22.5224410352932	74.1646529319258	17.7507182308612	79.0107484943074	247.936433775923	10.560297558115	117.55391909686
[truncated: 149 more columns]
